# Supplementary material for: Reconstruction of the Metabolic Potential of Acidophilic Sideroxydans Strains from the Metagenome of an Microaerophilic Enrichment Culture of Acidophilic Iron-Oxidizing Bacteria from a Pilot Plant for the Treatment of Acid Mine Drainage Reveals Metabolic Versatility and Adaptation to Life at Low pH
Source: Front Microbiol. 2016 Dec 22;7:2082. doi: 10.3389/fmicb.2016.02082 (PMC5178258; doi:10.3389/fmicb.2016.02082)
Supplement: Supplementary file 1 [file Table1.XLSX]

## Sheet: All assembled contigs
Supplementary Table 1A: Results of the assembly of the Illumina sequencing data and taxonomic assignment of the assembled contigs based on Blast comparison. Both Illumina data sets (GA II and MiSeq) were used for the assembly which resulted in 9,456 contigs (with 763 > 10 kb). Numbering of the contigs was based on their size (i.e. contig 1 is the largest contig). GALL_all_contig000366 was not inc…
Sequence ID	Length (bp)	GC content	coverage of contigs (BOWTIE.FASTA.bowtie2.bam)	Species	Order	Phylum
gnl|goettingen|GALL_all_contig000001	901123	60.5425	173.03	Sideroxydans lithotrophicus	Gallionellales	Proteobacteria
gnl|goettingen|GALL_all_contig000002	531070	64.7922	130.51	Opitutaceae bacterium TAV5	Opitutales	Verrucomicrobia
gnl|goettingen|GALL_all_contig000003	456809	57.3912	196.11	Sideroxydans lithotrophicus	Gallionellales	Proteobacteria
gnl|goettingen|GALL_all_contig000004	430475	44.1896	27.4793	Methylotenera versatilis	Methylophilales	Proteobacteria
gnl|goettingen|GALL_all_contig000005	395989	59.6219	166.78	Sideroxydans lithotrophicus	Gallionellales	Proteobacteria
gnl|goettingen|GALL_all_contig000006	390521	60.3256	182.064	Sideroxydans lithotrophicus	Gallionellales	Proteobacteria
gnl|goettingen|GALL_all_contig000007	377579	55.755	193.201	Sideroxydans lithotrophicus	Gallionellales	Proteobacteria
gnl|goettingen|GALL_all_contig000008	371854	57.0767	192.276	Sideroxydans lithotrophicus	Gallionellales	Proteobacteria
gnl|goettingen|GALL_all_contig000009	356791	56.9148	193.077	Sideroxydans lithotrophicus	Gallionellales	Proteobacteria
gnl|goettingen|GALL_all_contig000010	348492	64.6127	137.394	Opitutaceae bacterium TAV5	Opitutales	Verrucomicrobia
gnl|goettingen|GALL_all_contig000011	340894	57.1075	82.4469	Sideroxydans lithotrophicus	Gallionellales	Proteobacteria
gnl|goettingen|GALL_all_contig000012	337010	36.6529	14.3798	uncultured bacterium	Not annotated	Not annotated
gnl|goettingen|GALL_all_contig000013	331585	60.1562	168.673	Sideroxydans lithotrophicus	Gallionellales	Proteobacteria
gnl|goettingen|GALL_all_contig000014	330040	64.74	128.428	Opitutaceae bacterium TAV5	Opitutales	Verrucomicrobia
gnl|goettingen|GALL_all_contig000015	329332	36.3501	14.3129	Winogradskyella sp. PG-2	Flavobacteriales	Bacteroidetes
gnl|goettingen|GALL_all_contig000016	326416	36.5445	14.5446	Cytophaga hutchinsonii	Cytophagales	Bacteroidetes
gnl|goettingen|GALL_all_contig000017	307201	43.521	27.2155	Methylotenera versatilis	Methylophilales	Proteobacteria
gnl|goettingen|GALL_all_contig000018	301113	36.1217	15.0453	Mucilaginibacter sp. SA3-7	Sphingobacteriales	Bacteroidetes
gnl|goettingen|GALL_all_contig000019	296936	57.8879	80.1101	Sideroxydans lithotrophicus	Gallionellales	Proteobacteria
gnl|goettingen|GALL_all_contig000020	288634	60.989	168.436	Sideroxydans lithotrophicus	Gallionellales	Proteobacteria
gnl|goettingen|GALL_all_contig000021	268068	58.9798	167.696	Sideroxydans lithotrophicus	Gallionellales	Proteobacteria
gnl|goettingen|GALL_all_contig000022	242290	55.9775	82.9574	Sideroxydans lithotrophicus	Gallionellales	Proteobacteria
gnl|goettingen|GALL_all_contig000023	239008	55.914	205.499	Sideroxydans lithotrophicus	Gallionellales	Proteobacteria
gnl|goettingen|GALL_all_contig000024	229995	67.3128	37.5584	Magnetospirillum magneticum	Rhodospirillales	Proteobacteria
gnl|goettingen|GALL_all_contig000025	224344	55.587	85.3485	Sideroxydans lithotrophicus	Gallionellales	Proteobacteria
gnl|goettingen|GALL_all_contig000026	221675	56.3816	188.58	Sideroxydans lithotrophicus	Gallionellales	Proteobacteria
gnl|goettingen|GALL_all_contig000027	220472	66.8557	134.916	Opitutus terrae	Opitutales	Verrucomicrobia
gnl|goettingen|GALL_all_contig000028	213145	67.0206	38.2407	Magnetospirillum magneticum	Rhodospirillales	Proteobacteria
gnl|goettingen|GALL_all_contig000029	207889	56.2026	84.4863	Sideroxydans lithotrophicus	Gallionellales	Proteobacteria
gnl|goettingen|GALL_all_contig000030	205645	58.2689	76.9414	Sideroxydans lithotrophicus	Gallionellales	Proteobacteria
gnl|goettingen|GALL_all_contig000031	203703	58.3968	79.7624	Sideroxydans lithotrophicus	Gallionellales	Proteobacteria
gnl|goettingen|GALL_all_contig000032	202717	36.1992	15.0309	Sphingobacterium sp. PM2-P1-29	Sphingobacteriales	Bacteroidetes
gnl|goettingen|GALL_all_contig000033	201028	65.8699	134.755	Opitutus terrae	Opitutales	Verrucomicrobia
gnl|goettingen|GALL_all_contig000034	199390	67.6162	35.346	Magnetospirillum magneticum	Rhodospirillales	Proteobacteria
gnl|goettingen|GALL_all_contig000035	194669	57.2767	82.3366	Sideroxydans lithotrophicus	Gallionellales	Proteobacteria
gnl|goettingen|GALL_all_contig000036	192151	36.1757	14.5592	Not annotated	Not annotated	Not annotated
gnl|goettingen|GALL_all_contig000037	191972	64.984	141.683	Opitutus terrae	Opitutales	Verrucomicrobia
gnl|goettingen|GALL_all_contig000038	190710	65.081	124.191	Opitutus terrae	Opitutales	Verrucomicrobia
gnl|goettingen|GALL_all_contig000039	188815	64.5018	14.141	Sulfuritalea hydrogenivorans	Rhodocyclales	Proteobacteria
gnl|goettingen|GALL_all_contig000040	187851	35.386	14.362	Chitinophaga pinensis	Sphingobacteriales	Bacteroidetes
gnl|goettingen|GALL_all_contig000041	187850	64.4381	15.5587	Sulfuritalea hydrogenivorans	Rhodocyclales	Proteobacteria
gnl|goettingen|GALL_all_contig000042	186615	45.0001	27.994	Methylotenera mobilis	Methylophilales	Proteobacteria
gnl|goettingen|GALL_all_contig000043	184618	65.6799	136.402	Opitutaceae bacterium TAV5	Opitutales	Verrucomicrobia
gnl|goettingen|GALL_all_contig000044	179312	65.8428	138.172	Opitutus terrae	Opitutales	Verrucomicrobia
gnl|goettingen|GALL_all_contig000045	174760	66.7979	38.2927	Magnetospirillum magneticum	Rhodospirillales	Proteobacteria
gnl|goettingen|GALL_all_contig000046	173241	52.909	280.305	Thiomonas sp. CB2	Burkholderiales	Proteobacteria
gnl|goettingen|GALL_all_contig000047	171337	58.8291	81.6326	Sideroxydans lithotrophicus	Gallionellales	Proteobacteria
gnl|goettingen|GALL_all_contig000048	170477	36.4759	14.0054	Niabella soli	Sphingobacteriales	Bacteroidetes
gnl|goettingen|GALL_all_contig000049	169920	57.5241	81.2458	Sideroxydans lithotrophicus	Gallionellales	Proteobacteria
gnl|goettingen|GALL_all_contig000050	163080	36.5103	15.1812	Niastella koreensis	Sphingobacteriales	Bacteroidetes
gnl|goettingen|GALL_all_contig000051	159195	65.1051	136.204	Opitutus terrae	Opitutales	Verrucomicrobia
gnl|goettingen|GALL_all_contig000052	158776	66.0465	137.559	Verrucomicrobia bacterium IMCC26134	Not annotated	Verrucomicrobia
gnl|goettingen|GALL_all_contig000053	156269	36.4672	14.6547	Niastella koreensis	Sphingobacteriales	Bacteroidetes
gnl|goettingen|GALL_all_contig000054	156048	43.8352	28.9358	Methylotenera versatilis	Methylophilales	Proteobacteria
gnl|goettingen|GALL_all_contig000055	152052	56.9161	194.262	Sideroxydans lithotrophicus	Gallionellales	Proteobacteria
gnl|goettingen|GALL_all_contig000056	151738	44.1544	33.5062	Methylotenera versatilis	Methylophilales	Proteobacteria
gnl|goettingen|GALL_all_contig000057	149988	43.6868	28.8121	Methylotenera versatilis	Methylophilales	Proteobacteria
gnl|goettingen|GALL_all_contig000058	149161	64.9808	141.483	Verrucomicrobia bacterium IMCC26134	Not annotated	Verrucomicrobia
gnl|goettingen|GALL_all_contig000059	144345	58.3574	78.9247	Sideroxydans lithotrophicus	Gallionellales	Proteobacteria
gnl|goettingen|GALL_all_contig000060	138858	64.9671	125.208	Opitutaceae bacterium TAV5	Opitutales	Verrucomicrobia
gnl|goettingen|GALL_all_contig000061	138672	64.8711	132.728	Burkholderia glumae	Burkholderiales	Proteobacteria
gnl|goettingen|GALL_all_contig000062	136428	65.8032	14.4944	Sulfuritalea hydrogenivorans	Rhodocyclales	Proteobacteria
gnl|goettingen|GALL_all_contig000063	136207	65.7896	132.174	Opitutus terrae	Opitutales	Verrucomicrobia
gnl|goettingen|GALL_all_contig000064	136098	64.5175	131.957	Opitutaceae bacterium TAV5	Opitutales	Verrucomicrobia
gnl|goettingen|GALL_all_contig000065	135463	63.9592	16.1827	Sulfuritalea hydrogenivorans	Rhodocyclales	Proteobacteria
gnl|goettingen|GALL_all_contig000066	134931	36.2267	13.7815	Niabella soli	Sphingobacteriales	Bacteroidetes
gnl|goettingen|GALL_all_contig000067	132776	53.1587	221.916	Sideroxydans lithotrophicus	Gallionellales	Proteobacteria
gnl|goettingen|GALL_all_contig000068	131519	52.8646	88.1606	Sideroxydans lithotrophicus	Gallionellales	Proteobacteria
gnl|goettingen|GALL_all_contig000069	125980	63.4069	15.7589	Aromatoleum aromaticum	Rhodocyclales	Proteobacteria
gnl|goettingen|GALL_all_contig000070	124697	36.4724	14.4063	Mucilaginibacter sp. SA3-7	Sphingobacteriales	Bacteroidetes
gnl|goettingen|GALL_all_contig000071	123389	43.7729	29.0721	Methylotenera versatilis	Methylophilales	Proteobacteria
gnl|goettingen|GALL_all_contig000072	121529	65.4066	12.1821	[Polyangium] brachysporum	Burkholderiales	Proteobacteria
gnl|goettingen|GALL_all_contig000073	121306	63.3777	16.5362	Magnetospirillum magneticum	Rhodospirillales	Proteobacteria
gnl|goettingen|GALL_all_contig000074	120380	44.0297	29.3486	Methylotenera versatilis	Methylophilales	Proteobacteria
gnl|goettingen|GALL_all_contig000075	119260	66.1211	37.6022	Magnetospirillum sp. XM-1	Rhodospirillales	Proteobacteria
gnl|goettingen|GALL_all_contig000076	118123	56.9635	187.65	Sideroxydans lithotrophicus	Gallionellales	Proteobacteria
gnl|goettingen|GALL_all_contig000077	117874	60.9761	175.321	Sideroxydans lithotrophicus	Gallionellales	Proteobacteria
gnl|goettingen|GALL_all_contig000078	116783	67.5946	39.4301	Pannonibacter phragmitetus	Rhodobacterales	Proteobacteria
gnl|goettingen|GALL_all_contig000079	116323	59.5506	76.6191	Sideroxydans lithotrophicus	Gallionellales	Proteobacteria
gnl|goettingen|GALL_all_contig000080	110855	63.6002	134.966	Opitutus terrae	Opitutales	Verrucomicrobia
gnl|goettingen|GALL_all_contig000081	108958	65.8667	14.6303	Sulfuritalea hydrogenivorans	Rhodocyclales	Proteobacteria
gnl|goettingen|GALL_all_contig000082	108742	56.4998	191.693	Sideroxydans lithotrophicus	Gallionellales	Proteobacteria
gnl|goettingen|GALL_all_contig000083	108694	65.6366	120.78	Opitutus terrae	Opitutales	Verrucomicrobia
gnl|goettingen|GALL_all_contig000084	108219	58.2522	190.948	Sideroxydans lithotrophicus	Gallionellales	Proteobacteria
gnl|goettingen|GALL_all_contig000085	108013	34.8569	13.7611	Not annotated	Not annotated	Not annotated
gnl|goettingen|GALL_all_contig000086	106755	56.3009	81.8345	Sideroxydans lithotrophicus	Gallionellales	Proteobacteria
gnl|goettingen|GALL_all_contig000087	105643	36.9736	14.2213	Niastella koreensis	Sphingobacteriales	Bacteroidetes
gnl|goettingen|GALL_all_contig000088	105628	57.9259	186.523	Sideroxydans lithotrophicus	Gallionellales	Proteobacteria
gnl|goettingen|GALL_all_contig000089	104725	43.3851	28.4729	Methylotenera versatilis	Methylophilales	Proteobacteria
gnl|goettingen|GALL_all_contig000090	104707	66.2706	14.246	Thauera sp. MZ1T	Rhodocyclales	Proteobacteria
gnl|goettingen|GALL_all_contig000091	104448	66.5087	38.3838	Magnetospirillum gryphiswaldense	Rhodospirillales	Proteobacteria
gnl|goettingen|GALL_all_contig000092	104408	36.3555	13.3719	Niastella koreensis	Sphingobacteriales	Bacteroidetes
gnl|goettingen|GALL_all_contig000093	103241	36.2928	13.9428	Mucilaginibacter sp. PAMC 26640	Sphingobacteriales	Bacteroidetes
gnl|goettingen|GALL_all_contig000094	102195	61.6997	45.9716	Magnetospirillum sp. XM-1	Rhodospirillales	Proteobacteria
gnl|goettingen|GALL_all_contig000095	101859	66.6382	14.5813	Ralstonia solanacearum	Burkholderiales	Proteobacteria
gnl|goettingen|GALL_all_contig000096	101166	65.4785	38.9989	Magnetospirillum sp. XM-1	Rhodospirillales	Proteobacteria
gnl|goettingen|GALL_all_contig000097	100586	64.5527	14.0492	Thiomonas sp. CB2	Burkholderiales	Proteobacteria
gnl|goettingen|GALL_all_contig000098	99395	36.8479	14.2022	Niastella koreensis	Sphingobacteriales	Bacteroidetes
gnl|goettingen|GALL_all_contig000099	99261	44.4313	28.1391	Methylotenera versatilis	Methylophilales	Proteobacteria
gnl|goettingen|GALL_all_contig000100	98971	51.0402	213.889	Sideroxydans lithotrophicus	Gallionellales	Proteobacteria
gnl|goettingen|GALL_all_contig000101	98852	66.2607	11.7151	Thiomonas intermedia	Burkholderiales	Proteobacteria
gnl|goettingen|GALL_all_contig000102	96338	55.8679	87.7497	Sideroxydans lithotrophicus	Gallionellales	Proteobacteria
gnl|goettingen|GALL_all_contig000103	96240	66.1617	14.0102	Sulfuritalea hydrogenivorans	Rhodocyclales	Proteobacteria
gnl|goettingen|GALL_all_contig000104	95510	64.7136	12.6455	Thiomonas intermedia	Burkholderiales	Proteobacteria
gnl|goettingen|GALL_all_contig000105	93880	56.994	196.651	Sideroxydans lithotrophicus	Gallionellales	Proteobacteria
gnl|goettingen|GALL_all_contig000106	92727	53.7298	205.81	Sideroxydans lithotrophicus	Gallionellales	Proteobacteria
gnl|goettingen|GALL_all_contig000107	90690	45.059	28.2968	Comamonas testosteroni	Burkholderiales	Proteobacteria
gnl|goettingen|GALL_all_contig000108	90635	64.8546	15.1507	Aromatoleum aromaticum	Rhodocyclales	Proteobacteria
gnl|goettingen|GALL_all_contig000109	90013	66.226	13.6078	Sulfuritalea hydrogenivorans	Rhodocyclales	Proteobacteria
gnl|goettingen|GALL_all_contig000110	89891	43.3113	28.9332	Methylotenera mobilis	Methylophilales	Proteobacteria
gnl|goettingen|GALL_all_contig000111	88462	63.3843	16.0742	Rhodocyclaceae bacterium PG1-Ca6	Rhodocyclales	Proteobacteria
gnl|goettingen|GALL_all_contig000112	88373	56.8647	189.135	Sideroxydans lithotrophicus	Gallionellales	Proteobacteria
gnl|goettingen|GALL_all_contig000113	85821	65.865	129.362	Opitutus terrae	Opitutales	Verrucomicrobia
gnl|goettingen|GALL_all_contig000114	84644	66.0531	126.998	Opitutus terrae	Opitutales	Verrucomicrobia
gnl|goettingen|GALL_all_contig000115	84271	64.1609	16.7282	Ramlibacter tataouinensis	Burkholderiales	Proteobacteria
gnl|goettingen|GALL_all_contig000116	83269	54.2651	188.106	Sideroxydans lithotrophicus	Gallionellales	Proteobacteria
gnl|goettingen|GALL_all_contig000117	83191	43.9278	26.8187	Methylotenera versatilis	Methylophilales	Proteobacteria
gnl|goettingen|GALL_all_contig000118	83098	53.1216	89.3383	Sideroxydans lithotrophicus	Gallionellales	Proteobacteria
gnl|goettingen|GALL_all_contig000119	81719	65.9284	40.1704	Magnetospirillum magneticum	Rhodospirillales	Proteobacteria
gnl|goettingen|GALL_all_contig000120	81672	67.3646	37.1525	Sulfuritalea hydrogenivorans	Rhodocyclales	Proteobacteria
gnl|goettingen|GALL_all_contig000121	81579	57.5749	193.85	Sideroxydans lithotrophicus	Gallionellales	Proteobacteria
gnl|goettingen|GALL_all_contig000122	78099	59.1839	15.3074	Cupriavidus metallidurans	Burkholderiales	Proteobacteria
gnl|goettingen|GALL_all_contig000123	77465	54.9332	227.502	Gallionella capsiferriformans	Gallionellales	Proteobacteria
gnl|goettingen|GALL_all_contig000124	77440	63.8494	134.354	Not annotated	Not annotated	Not annotated
gnl|goettingen|GALL_all_contig000125	76663	36.3787	14.1699	Niastella koreensis	Sphingobacteriales	Bacteroidetes
gnl|goettingen|GALL_all_contig000126	76288	67.1075	38.0683	Magnetospirillum sp. XM-1	Rhodospirillales	Proteobacteria
gnl|goettingen|GALL_all_contig000127	75440	62.9759	18.2796	Thiomonas sp. CB2	Burkholderiales	Proteobacteria
gnl|goettingen|GALL_all_contig000128	75205	66.207	15.1122	Sulfuritalea hydrogenivorans	Rhodocyclales	Proteobacteria
gnl|goettingen|GALL_all_contig000129	75080	67.5706	14.2752	Cupriavidus taiwanensis	Burkholderiales	Proteobacteria
gnl|goettingen|GALL_all_contig000130	74411	60.3943	17.7991	Comamonadaceae bacterium A1	Burkholderiales	Proteobacteria
gnl|goettingen|GALL_all_contig000131	73658	42.9892	27.0246	Methylotenera versatilis	Methylophilales	Proteobacteria
gnl|goettingen|GALL_all_contig000132	73586	36.2882	13.6458	Niabella soli	Sphingobacteriales	Bacteroidetes
gnl|goettingen|GALL_all_contig000133	73423	43.3338	29.4742	Methylotenera mobilis	Methylophilales	Proteobacteria
gnl|goettingen|GALL_all_contig000134	72785	36.5584	13.6135	Niastella koreensis	Sphingobacteriales	Bacteroidetes
gnl|goettingen|GALL_all_contig000135	72441	65.7017	14.8728	Sulfuritalea hydrogenivorans	Rhodocyclales	Proteobacteria
gnl|goettingen|GALL_all_contig000136	72253	66.6436	38.6797	Magnetospirillum magneticum	Rhodospirillales	Proteobacteria
gnl|goettingen|GALL_all_contig000137	70958	68.0797	37.4435	Azospirillum brasilense	Rhodospirillales	Proteobacteria
gnl|goettingen|GALL_all_contig000138	70829	65.6793	128.415	Opitutaceae bacterium TAV5	Opitutales	Verrucomicrobia
gnl|goettingen|GALL_all_contig000139	70388	59.0427	79.4527	Sideroxydans lithotrophicus	Gallionellales	Proteobacteria
gnl|goettingen|GALL_all_contig000140	69933	56.547	188.71	Gallionella capsiferriformans	Gallionellales	Proteobacteria
gnl|goettingen|GALL_all_contig000141	69220	44.714	29.1525	Methylotenera versatilis	Methylophilales	Proteobacteria
gnl|goettingen|GALL_all_contig000142	68495	67.294	11.5793	Thiomonas intermedia	Burkholderiales	Proteobacteria
gnl|goettingen|GALL_all_contig000143	68469	65.7991	14.2102	Geobacter daltonii	Desulfuromonadales	Proteobacteria
gnl|goettingen|GALL_all_contig000144	68099	42.7995	28.181	Methylotenera versatilis	Methylophilales	Proteobacteria
gnl|goettingen|GALL_all_contig000145	67216	65.3133	15.0599	Thauera humireducens	Rhodocyclales	Proteobacteria
gnl|goettingen|GALL_all_contig000146	66566	67.889	38.2833	Magnetospirillum sp. XM-1	Rhodospirillales	Proteobacteria
gnl|goettingen|GALL_all_contig000147	65585	66.5366	13.4087	Sulfuritalea hydrogenivorans	Rhodocyclales	Proteobacteria
gnl|goettingen|GALL_all_contig000148	64553	59.0337	75.866	Sideroxydans lithotrophicus	Gallionellales	Proteobacteria
gnl|goettingen|GALL_all_contig000149	64413	64.3038	14.6089	Sulfuritalea hydrogenivorans	Rhodocyclales	Proteobacteria
gnl|goettingen|GALL_all_contig000150	64359	54.0608	88.2635	Sideroxydans lithotrophicus	Gallionellales	Proteobacteria
gnl|goettingen|GALL_all_contig000151	63611	58.177	77.3859	Sideroxydans lithotrophicus	Gallionellales	Proteobacteria
gnl|goettingen|GALL_all_contig000152	63161	66.2371	13.8264	Gallionella capsiferriformans	Gallionellales	Proteobacteria
gnl|goettingen|GALL_all_contig000153	62294	63.5776	15.5152	Sulfuritalea hydrogenivorans	Rhodocyclales	Proteobacteria
gnl|goettingen|GALL_all_contig000154	61933	57.5251	78.7191	Sideroxydans lithotrophicus	Gallionellales	Proteobacteria
gnl|goettingen|GALL_all_contig000155	61930	67.917	11.3676	Thiomonas sp. CB2	Burkholderiales	Proteobacteria
gnl|goettingen|GALL_all_contig000156	61426	36.5057	13.3599	Niastella koreensis	Sphingobacteriales	Bacteroidetes
gnl|goettingen|GALL_all_contig000157	61212	66.8545	14.8124	Not annotated	Not annotated	Not annotated
gnl|goettingen|GALL_all_contig000158	61174	66.0607	35.3807	Thiomonas intermedia	Burkholderiales	Proteobacteria
gnl|goettingen|GALL_all_contig000159	61171	65.7616	14.9658	Sulfuricella denitrificans	Sulfuricellales	Proteobacteria
gnl|goettingen|GALL_all_contig000160	60348	64.4048	12.7294	Thiomonas sp. CB2	Burkholderiales	Proteobacteria
gnl|goettingen|GALL_all_contig000161	60262	66.8614	13.1325	Sulfuritalea hydrogenivorans	Rhodocyclales	Proteobacteria
gnl|goettingen|GALL_all_contig000162	59502	66.2011	126.495	Verrucomicrobia bacterium IMCC26134	Not annotated	Verrucomicrobia
gnl|goettingen|GALL_all_contig000163	58420	70.5015	9.45366	Cellulomonas fimi	Micrococcales	Actinobacteria
gnl|goettingen|GALL_all_contig000164	58402	65.4053	130.715	Opitutus terrae	Opitutales	Verrucomicrobia
gnl|goettingen|GALL_all_contig000165	57142	62.7769	16.8951	Dechloromonas aromatica	Rhodocyclales	Proteobacteria
gnl|goettingen|GALL_all_contig000166	56382	56.5251	193.242	Sideroxydans lithotrophicus	Gallionellales	Proteobacteria
gnl|goettingen|GALL_all_contig000167	56168	61.6276	13.2677	Thiomonas sp. CB2	Burkholderiales	Proteobacteria
gnl|goettingen|GALL_all_contig000168	56045	67.9079	35.635	Magnetospirillum magneticum	Rhodospirillales	Proteobacteria
gnl|goettingen|GALL_all_contig000169	55981	43.9167	27.8682	Candidatus Methylopumilus turicensis	Methylophilales	Proteobacteria
gnl|goettingen|GALL_all_contig000170	55898	43.7762	28.7927	Methylotenera versatilis	Methylophilales	Proteobacteria
gnl|goettingen|GALL_all_contig000171	55822	57.8482	197.968	Sideroxydans lithotrophicus	Gallionellales	Proteobacteria
gnl|goettingen|GALL_all_contig000172	55079	36.1753	12.9392	Niastella koreensis	Sphingobacteriales	Bacteroidetes
gnl|goettingen|GALL_all_contig000173	54676	66.9471	37.6696	Magnetospirillum gryphiswaldense	Rhodospirillales	Proteobacteria
gnl|goettingen|GALL_all_contig000174	54665	64.3977	12.8723	Pseudoxanthomonas spadix	Xanthomonadales	Proteobacteria
gnl|goettingen|GALL_all_contig000175	54538	64.8777	136.925	Opitutus terrae	Opitutales	Verrucomicrobia
gnl|goettingen|GALL_all_contig000176	54153	64.857	12.7875	Thiomonas arsenitoxydans	Burkholderiales	Proteobacteria
gnl|goettingen|GALL_all_contig000177	54094	59.7035	168.694	Sideroxydans lithotrophicus	Gallionellales	Proteobacteria
gnl|goettingen|GALL_all_contig000178	53822	63.6821	13.4912	Thiomonas arsenitoxydans	Burkholderiales	Proteobacteria
gnl|goettingen|GALL_all_contig000179	53818	67.0556	38.2285	Magnetospirillum sp. XM-1	Rhodospirillales	Proteobacteria
gnl|goettingen|GALL_all_contig000180	53753	62.0765	17.1645	Cupriavidus basilensis	Burkholderiales	Proteobacteria
gnl|goettingen|GALL_all_contig000181	53080	67.3154	11.0181	Cellulomonas flavigena	Micrococcales	Actinobacteria
gnl|goettingen|GALL_all_contig000182	52741	65.8634	14.5394	Alicycliphilus denitrificans	Burkholderiales	Proteobacteria
gnl|goettingen|GALL_all_contig000183	52690	66.7034	38.7284	Magnetospirillum sp. XM-1	Rhodospirillales	Proteobacteria
gnl|goettingen|GALL_all_contig000184	52557	67.4201	37.8833	Azospirillum lipoferum	Rhodospirillales	Proteobacteria
gnl|goettingen|GALL_all_contig000185	52497	67.6762	36.8416	Magnetospirillum magneticum	Rhodospirillales	Proteobacteria
gnl|goettingen|GALL_all_contig000186	52469	58.3716	171.566	Sideroxydans lithotrophicus	Gallionellales	Proteobacteria
gnl|goettingen|GALL_all_contig000187	52422	56.5221	79.2855	Sideroxydans lithotrophicus	Gallionellales	Proteobacteria
gnl|goettingen|GALL_all_contig000188	52153	58.9822	176.193	Sideroxydans lithotrophicus	Gallionellales	Proteobacteria
gnl|goettingen|GALL_all_contig000189	51746	66.7317	37.3891	Azospirillum lipoferum	Rhodospirillales	Proteobacteria
gnl|goettingen|GALL_all_contig000190	51422	67.4011	12.0756	Thiomonas sp. CB2	Burkholderiales	Proteobacteria
gnl|goettingen|GALL_all_contig000191	50896	64.8538	13.9869	Rhodanobacter denitrificans	Xanthomonadales	Proteobacteria
gnl|goettingen|GALL_all_contig000192	50827	57.5167	80.3725	Sideroxydans lithotrophicus	Gallionellales	Proteobacteria
gnl|goettingen|GALL_all_contig000193	50256	64.3844	12.8377	Thiomonas intermedia	Burkholderiales	Proteobacteria
gnl|goettingen|GALL_all_contig000194	50014	63.7202	13.6484	Thiomonas sp. CB2	Burkholderiales	Proteobacteria
gnl|goettingen|GALL_all_contig000195	49958	62.4064	13.431	Thiomonas arsenitoxydans	Burkholderiales	Proteobacteria
gnl|goettingen|GALL_all_contig000196	49303	66.2272	13.8368	Azoarcus sp. CIB	Rhodocyclales	Proteobacteria
gnl|goettingen|GALL_all_contig000197	49185	66.0933	11.7163	Pandoraea thiooxydans	Burkholderiales	Proteobacteria
gnl|goettingen|GALL_all_contig000198	49142	68.6154	11.6593	Rubrivivax gelatinosus	Burkholderiales	Proteobacteria
gnl|goettingen|GALL_all_contig000199	49140	67.1144	39.0376	Azospirillum brasilense	Rhodospirillales	Proteobacteria
gnl|goettingen|GALL_all_contig000200	48872	62.7537	12.8651	Acidovorax sp. KKS102	Burkholderiales	Proteobacteria
gnl|goettingen|GALL_all_contig000201	48697	64.1169	42.5373	Magnetospirillum magneticum	Rhodospirillales	Proteobacteria
gnl|goettingen|GALL_all_contig000202	48393	66.8423	39.8198	Magnetospirillum magneticum	Rhodospirillales	Proteobacteria
gnl|goettingen|GALL_all_contig000203	48147	35.3854	12.7065	Flavobacterium johnsoniae	Flavobacteriales	Bacteroidetes
gnl|goettingen|GALL_all_contig000204	47567	60.1005	46.6611	Not annotated	Not annotated	Not annotated
gnl|goettingen|GALL_all_contig000205	47171	64.2916	12.7815	Thiomonas arsenitoxydans	Burkholderiales	Proteobacteria
gnl|goettingen|GALL_all_contig000206	46910	61.9996	44.7932	Gluconacetobacter diazotrophicus	Rhodospirillales	Proteobacteria
gnl|goettingen|GALL_all_contig000207	46813	66.5926	13.7085	Sulfuritalea hydrogenivorans	Rhodocyclales	Proteobacteria
gnl|goettingen|GALL_all_contig000208	46169	67.3114	12.1136	Thiomonas arsenitoxydans	Burkholderiales	Proteobacteria
gnl|goettingen|GALL_all_contig000209	46156	66.5547	11.4917	Cellulomonas flavigena	Micrococcales	Actinobacteria
gnl|goettingen|GALL_all_contig000210	45555	65.2684	14.0369	Thauera sp. MZ1T	Rhodocyclales	Proteobacteria
gnl|goettingen|GALL_all_contig000211	45391	65.9646	15.0752	Ralstonia pickettii	Burkholderiales	Proteobacteria
gnl|goettingen|GALL_all_contig000212	45364	36.5775	14.2124	Glycine max	Fabales	Streptophyta
gnl|goettingen|GALL_all_contig000213	45150	69.7364	9.6068	Sanguibacter keddieii	Micrococcales	Actinobacteria
gnl|goettingen|GALL_all_contig000214	45124	64.746	41.3885	Magnetospirillum sp. XM-1	Rhodospirillales	Proteobacteria
gnl|goettingen|GALL_all_contig000215	45052	53.5026	87.3713	Sideroxydans lithotrophicus	Gallionellales	Proteobacteria
gnl|goettingen|GALL_all_contig000216	45018	58.159	77.3802	Sideroxydans lithotrophicus	Gallionellales	Proteobacteria
gnl|goettingen|GALL_all_contig000217	44617	64.8094	15.0606	Thauera humireducens	Rhodocyclales	Proteobacteria
gnl|goettingen|GALL_all_contig000218	44211	61.297	14.0882	Acidithiobacillus ferrivorans	Acidithiobacillales	Proteobacteria
gnl|goettingen|GALL_all_contig000219	44080	61.8398	16.3989	Sulfuritalea hydrogenivorans	Rhodocyclales	Proteobacteria
gnl|goettingen|GALL_all_contig000220	43764	36.0022	15.2461	Niabella soli	Sphingobacteriales	Bacteroidetes
gnl|goettingen|GALL_all_contig000221	43687	70.6274	9.05864	Cellulomonas fimi	Micrococcales	Actinobacteria
gnl|goettingen|GALL_all_contig000222	43301	43.3131	26.8802	Methylotenera versatilis	Methylophilales	Proteobacteria
gnl|goettingen|GALL_all_contig000223	43179	67.4379	37.5573	Magnetospirillum gryphiswaldense	Rhodospirillales	Proteobacteria
gnl|goettingen|GALL_all_contig000224	43156	55.9644	52.7909	Magnetospirillum magneticum	Rhodospirillales	Proteobacteria
gnl|goettingen|GALL_all_contig000225	43117	70.1255	9.20936	Nocardioides sp. JS614	Propionibacteriales	Actinobacteria
gnl|goettingen|GALL_all_contig000226	42843	68.7183	13.4235	Thiomonas intermedia	Burkholderiales	Proteobacteria
gnl|goettingen|GALL_all_contig000227	42769	53.008	14.1026	Pseudomonas aeruginosa	Pseudomonadales	Proteobacteria
gnl|goettingen|GALL_all_contig000228	42346	66.0511	13.6876	Sulfuricella denitrificans	Sulfuricellales	Proteobacteria
gnl|goettingen|GALL_all_contig000229	42304	66.197	38.622	Magnetospirillum sp. XM-1	Rhodospirillales	Proteobacteria
gnl|goettingen|GALL_all_contig000230	41920	64.6302	16.0209	Collimonas fungivorans	Burkholderiales	Proteobacteria
gnl|goettingen|GALL_all_contig000231	41896	65.1972	17.6388	Thiomonas sp. CB2	Burkholderiales	Proteobacteria
gnl|goettingen|GALL_all_contig000232	41830	43.3827	29.5612	Methylotenera versatilis	Methylophilales	Proteobacteria
gnl|goettingen|GALL_all_contig000233	41665	67.9083	37.1383	Magnetospirillum magneticum	Rhodospirillales	Proteobacteria
gnl|goettingen|GALL_all_contig000234	40741	71.5839	9.15093	Sanguibacter keddieii	Micrococcales	Actinobacteria
gnl|goettingen|GALL_all_contig000235	40655	62.3023	131.872	Opitutaceae bacterium TAV5	Opitutales	Verrucomicrobia
gnl|goettingen|GALL_all_contig000236	40500	63.6568	16.7102	Rhodoferax ferrireducens	Burkholderiales	Proteobacteria
gnl|goettingen|GALL_all_contig000237	40376	54.6067	232.724	Not annotated	Not annotated	Not annotated
gnl|goettingen|GALL_all_contig000238	40304	59.9097	17.1848	Dechloromonas aromatica	Rhodocyclales	Proteobacteria
gnl|goettingen|GALL_all_contig000239	40291	71.4229	8.77357	[Cellvibrio] gilvus	Micrococcales	Actinobacteria
gnl|goettingen|GALL_all_contig000240	40204	64.7125	11.8173	Leptothrix cholodnii	Burkholderiales	Proteobacteria
gnl|goettingen|GALL_all_contig000241	40126	65.2071	131.806	Opitutaceae bacterium TAV5	Opitutales	Verrucomicrobia
gnl|goettingen|GALL_all_contig000242	38849	69.1498	9.74913	Sanguibacter keddieii	Micrococcales	Actinobacteria
gnl|goettingen|GALL_all_contig000243	38841	68.6517	10.0453	Cellulomonas fimi	Micrococcales	Actinobacteria
gnl|goettingen|GALL_all_contig000244	38507	66.7931	33.4467	Pandoraea thiooxydans	Burkholderiales	Proteobacteria
gnl|goettingen|GALL_all_contig000245	38348	45.653	29.2863	Methylotenera versatilis	Methylophilales	Proteobacteria
gnl|goettingen|GALL_all_contig000246	38268	64.1685	15.5862	Sulfuritalea hydrogenivorans	Rhodocyclales	Proteobacteria
gnl|goettingen|GALL_all_contig000247	38157	57.3971	80.5363	Sideroxydans lithotrophicus	Gallionellales	Proteobacteria
gnl|goettingen|GALL_all_contig000248	38112	67.9419	11.0237	Cellulomonas fimi	Micrococcales	Actinobacteria
gnl|goettingen|GALL_all_contig000249	37927	70.1796	9.73968	Cellulomonas fimi	Micrococcales	Actinobacteria
gnl|goettingen|GALL_all_contig000250	37403	61.9736	149.007	Fimbriimonas ginsengisoli	Fimbriimonadales	Armatimonadetes
gnl|goettingen|GALL_all_contig000251	37318	63.0259	13.284	Thiomonas sp. CB2	Burkholderiales	Proteobacteria
gnl|goettingen|GALL_all_contig000252	37160	60.4064	16.8055	Pseudogulbenkiania sp. NH8B	Neisseriales	Proteobacteria
gnl|goettingen|GALL_all_contig000253	37127	67.5411	13.376	Polaromonas naphthalenivorans	Burkholderiales	Proteobacteria
gnl|goettingen|GALL_all_contig000254	37064	66.7845	11.8641	Cupriavidus basilensis	Burkholderiales	Proteobacteria
gnl|goettingen|GALL_all_contig000255	36864	65.2289	12.1599	Thiomonas intermedia	Burkholderiales	Proteobacteria
gnl|goettingen|GALL_all_contig000256	36736	70.1274	11.2445	Thiomonas sp. CB2	Burkholderiales	Proteobacteria
gnl|goettingen|GALL_all_contig000257	36427	63.3953	13.3354	Rubrivivax gelatinosus	Burkholderiales	Proteobacteria
gnl|goettingen|GALL_all_contig000258	36361	56.3571	77.5214	Gallionella capsiferriformans	Gallionellales	Proteobacteria
gnl|goettingen|GALL_all_contig000259	36282	66.4765	38.0711	Magnetospirillum magneticum	Rhodospirillales	Proteobacteria
gnl|goettingen|GALL_all_contig000260	36210	65.6172	14.7566	Candidatus Accumulibacter phosphatis	Not annotated	Proteobacteria
gnl|goettingen|GALL_all_contig000261	36186	58.2214	78.314	Sideroxydans lithotrophicus	Gallionellales	Proteobacteria
gnl|goettingen|GALL_all_contig000262	36087	71.0311	9.02752	Cellulomonas fimi	Micrococcales	Actinobacteria
gnl|goettingen|GALL_all_contig000263	35417	66.5528	12.2811	Thiomonas intermedia	Burkholderiales	Proteobacteria
gnl|goettingen|GALL_all_contig000264	35337	66.2875	39.5613	Magnetospirillum sp. XM-1	Rhodospirillales	Proteobacteria
gnl|goettingen|GALL_all_contig000265	35256	66.5986	12.8639	Thiomonas intermedia	Burkholderiales	Proteobacteria
gnl|goettingen|GALL_all_contig000266	35155	63.8458	16.4139	Thauera sp. MZ1T	Rhodocyclales	Proteobacteria
gnl|goettingen|GALL_all_contig000267	34688	66.4005	15.5623	Rhodoferax ferrireducens	Burkholderiales	Proteobacteria
gnl|goettingen|GALL_all_contig000268	34479	40.5754	26.3474	Methylotenera versatilis	Methylophilales	Proteobacteria
gnl|goettingen|GALL_all_contig000269	34434	41.3777	28.3419	Methylotenera versatilis	Methylophilales	Proteobacteria
gnl|goettingen|GALL_all_contig000270	34403	64.9856	11.6569	Thiomonas arsenitoxydans	Burkholderiales	Proteobacteria
gnl|goettingen|GALL_all_contig000271	34342	65.8348	39.768	Azotobacter chroococcum	Pseudomonadales	Proteobacteria
gnl|goettingen|GALL_all_contig000272	34199	65.5926	124.136	Thielavia terrestris	Sordariales	Ascomycota
gnl|goettingen|GALL_all_contig000273	34051	64.5179	12.7625	Chondromyces crocatus	Myxococcales	Proteobacteria
gnl|goettingen|GALL_all_contig000274	33969	67.3173	12.5446	Bordetella bronchiseptica	Burkholderiales	Proteobacteria
gnl|goettingen|GALL_all_contig000275	33897	67.9411	12.3637	Ralstonia solanacearum	Burkholderiales	Proteobacteria
gnl|goettingen|GALL_all_contig000276	33579	65.7733	38.1906	Magnetospirillum magneticum	Rhodospirillales	Proteobacteria
gnl|goettingen|GALL_all_contig000277	33330	67.0807	40.2079	Magnetospirillum gryphiswaldense	Rhodospirillales	Proteobacteria
gnl|goettingen|GALL_all_contig000278	32965	66.5221	39.3857	Magnetospirillum gryphiswaldense	Rhodospirillales	Proteobacteria
gnl|goettingen|GALL_all_contig000279	32943	68.8765	11.9467	Thiomonas arsenitoxydans	Burkholderiales	Proteobacteria
gnl|goettingen|GALL_all_contig000280	32916	64.7102	15.5383	Sulfuritalea hydrogenivorans	Rhodocyclales	Proteobacteria
gnl|goettingen|GALL_all_contig000281	32569	35.3496	13.9934	Chitinophaga pinensis	Sphingobacteriales	Bacteroidetes
gnl|goettingen|GALL_all_contig000282	32448	70.9104	9.37768	Cellulomonas fimi	Micrococcales	Actinobacteria
gnl|goettingen|GALL_all_contig000283	32413	65.7298	14.4206	Sulfuritalea hydrogenivorans	Rhodocyclales	Proteobacteria
gnl|goettingen|GALL_all_contig000284	32377	68.4344	13.2775	Rubrivivax gelatinosus	Burkholderiales	Proteobacteria
gnl|goettingen|GALL_all_contig000285	32213	70.9341	8.42266	Cellulomonas fimi	Micrococcales	Actinobacteria
gnl|goettingen|GALL_all_contig000286	32180	59.0491	48.5261	Gluconacetobacter diazotrophicus	Rhodospirillales	Proteobacteria
gnl|goettingen|GALL_all_contig000287	32050	51.4477	23.4294	Methylovorus sp. MP688	Methylophilales	Proteobacteria
gnl|goettingen|GALL_all_contig000288	31797	64.7734	12.8274	Thiomonas intermedia	Burkholderiales	Proteobacteria
gnl|goettingen|GALL_all_contig000289	31612	67.0758	14.3086	Sulfuritalea hydrogenivorans	Rhodocyclales	Proteobacteria
gnl|goettingen|GALL_all_contig000290	31438	56.9279	182.859	Caulobacter segnis	Caulobacterales	Proteobacteria
gnl|goettingen|GALL_all_contig000291	31289	70.7149	8.72457	Cellulomonas fimi	Micrococcales	Actinobacteria
gnl|goettingen|GALL_all_contig000292	31117	41.2636	28.319	Gallionella capsiferriformans	Gallionellales	Proteobacteria
gnl|goettingen|GALL_all_contig000293	30856	62.4903	14.8021	Thiomonas sp. CB2	Burkholderiales	Proteobacteria
gnl|goettingen|GALL_all_contig000294	30655	54.3794	169.036	Opitutaceae bacterium TAV5	Opitutales	Verrucomicrobia
gnl|goettingen|GALL_all_contig000295	29989	66.5744	12.1976	Thiomonas sp. CB2	Burkholderiales	Proteobacteria
gnl|goettingen|GALL_all_contig000296	29987	67.2591	35.7171	Magnetospirillum magneticum	Rhodospirillales	Proteobacteria
gnl|goettingen|GALL_all_contig000297	29853	67.3266	11.6513	Thiomonas intermedia	Burkholderiales	Proteobacteria
gnl|goettingen|GALL_all_contig000298	29725	68.111	11.4302	Achromobacter xylosoxidans	Burkholderiales	Proteobacteria
gnl|goettingen|GALL_all_contig000299	29618	66.6487	12.1066	Thiomonas arsenitoxydans	Burkholderiales	Proteobacteria
gnl|goettingen|GALL_all_contig000300	29506	66.6712	39.4467	Magnetospirillum magneticum	Rhodospirillales	Proteobacteria
gnl|goettingen|GALL_all_contig000301	29454	58.4674	9.967	Methylovorus glucosotrophus	Methylophilales	Proteobacteria
gnl|goettingen|GALL_all_contig000302	29377	65.313	39.4369	Magnetospirillum sp. XM-1	Rhodospirillales	Proteobacteria
gnl|goettingen|GALL_all_contig000303	29320	65.9857	12.2289	Thiomonas sp. CB2	Burkholderiales	Proteobacteria
gnl|goettingen|GALL_all_contig000304	29265	65.0846	15.3067	Thauera sp. MZ1T	Rhodocyclales	Proteobacteria
gnl|goettingen|GALL_all_contig000305	29144	61.4638	151.251	Verrucomicrobia bacterium IMCC26134	Not annotated	Verrucomicrobia
gnl|goettingen|GALL_all_contig000306	29073	56.083	20.2936	Castellaniella defragrans	Burkholderiales	Proteobacteria
gnl|goettingen|GALL_all_contig000307	28692	68.4895	11.6465	Thiomonas sp. CB2	Burkholderiales	Proteobacteria
gnl|goettingen|GALL_all_contig000308	28639	63.9617	141.022	Opitutaceae bacterium TAV5	Opitutales	Verrucomicrobia
gnl|goettingen|GALL_all_contig000309	28503	65.6983	41.1072	Aeromonas hydrophila	Aeromonadales	Proteobacteria
gnl|goettingen|GALL_all_contig000310	28402	65.77	16.0265	Thiomonas arsenitoxydans	Burkholderiales	Proteobacteria
gnl|goettingen|GALL_all_contig000311	28290	65.7547	14.1093	Thauera sp. MZ1T	Rhodocyclales	Proteobacteria
gnl|goettingen|GALL_all_contig000312	28143	65.3129	13.7327	Pseudoxanthomonas spadix	Xanthomonadales	Proteobacteria
gnl|goettingen|GALL_all_contig000313	28087	70.0395	12.3977	Azoarcus sp. KH32C	Rhodocyclales	Proteobacteria
gnl|goettingen|GALL_all_contig000314	28080	66.2464	11.9086	Thiomonas arsenitoxydans	Burkholderiales	Proteobacteria
gnl|goettingen|GALL_all_contig000315	28029	62.2641	13.7305	Thiomonas intermedia	Burkholderiales	Proteobacteria
gnl|goettingen|GALL_all_contig000316	27764	43.2971	28.609	Methylotenera versatilis	Methylophilales	Proteobacteria
gnl|goettingen|GALL_all_contig000317	27714	60.547	8.9121	Nitrosomonas sp. Is79A3	Nitrosomonadales	Proteobacteria
gnl|goettingen|GALL_all_contig000318	27636	62.2847	8.72898	Variovorax paradoxus	Burkholderiales	Proteobacteria
gnl|goettingen|GALL_all_contig000319	27557	66.4586	11.6178	Thiomonas sp. CB2	Burkholderiales	Proteobacteria
gnl|goettingen|GALL_all_contig000320	27502	65.0098	14.2095	Not annotated	Not annotated	Not annotated
gnl|goettingen|GALL_all_contig000321	27477	69.3853	12.5826	Xanthomonas sacchari	Xanthomonadales	Proteobacteria
gnl|goettingen|GALL_all_contig000322	27384	67.6673	12.6202	uncultured Ralstonia sp.	Burkholderiales	Proteobacteria
gnl|goettingen|GALL_all_contig000323	27302	69.2587	11.8186	Salinispora arenicola	Micromonosporales	Actinobacteria
gnl|goettingen|GALL_all_contig000324	27286	67.5218	12.6862	Acidiphilium cryptum	Rhodospirillales	Proteobacteria
gnl|goettingen|GALL_all_contig000325	27207	42.6875	28.4402	Methylotenera versatilis	Methylophilales	Proteobacteria
gnl|goettingen|GALL_all_contig000326	27172	66.6274	12.1643	Thiomonas sp. CB2	Burkholderiales	Proteobacteria
gnl|goettingen|GALL_all_contig000327	27164	69.9971	11.0401	Cellulomonas fimi	Micrococcales	Actinobacteria
gnl|goettingen|GALL_all_contig000328	26967	68.48	11.9965	Rubrivivax gelatinosus	Burkholderiales	Proteobacteria
gnl|goettingen|GALL_all_contig000329	26964	68.5803	11.119	Cellulomonas flavigena	Micrococcales	Actinobacteria
gnl|goettingen|GALL_all_contig000330	26958	64.7452	37.9539	Magnetospirillum magneticum	Rhodospirillales	Proteobacteria
gnl|goettingen|GALL_all_contig000331	26896	54.5583	199.271	Sideroxydans lithotrophicus	Gallionellales	Proteobacteria
gnl|goettingen|GALL_all_contig000332	26700	69.9026	11.1214	Burkholderia ubonensis	Burkholderiales	Proteobacteria
gnl|goettingen|GALL_all_contig000333	26599	68.3447	32.993	Magnetospirillum magneticum	Rhodospirillales	Proteobacteria
gnl|goettingen|GALL_all_contig000334	26232	62.2827	16.0297	Sulfuritalea hydrogenivorans	Rhodocyclales	Proteobacteria
gnl|goettingen|GALL_all_contig000335	26027	52.6415	222.032	Sideroxydans lithotrophicus	Gallionellales	Proteobacteria
gnl|goettingen|GALL_all_contig000336	26001	64.486	12.3755	Thiomonas arsenitoxydans	Burkholderiales	Proteobacteria
gnl|goettingen|GALL_all_contig000337	25951	66.93	37.3704	Magnetospirillum gryphiswaldense	Rhodospirillales	Proteobacteria
gnl|goettingen|GALL_all_contig000338	25810	68.179	12.9629	Thauera humireducens	Rhodocyclales	Proteobacteria
gnl|goettingen|GALL_all_contig000339	25400	66.4921	12.0479	Thiomonas arsenitoxydans	Burkholderiales	Proteobacteria
gnl|goettingen|GALL_all_contig000340	25329	66.0034	13.1276	Thiomonas arsenitoxydans	Burkholderiales	Proteobacteria
gnl|goettingen|GALL_all_contig000341	25243	65.9351	42.1809	Cupriavidus necator	Burkholderiales	Proteobacteria
gnl|goettingen|GALL_all_contig000342	25048	65.3745	35.3768	uncultured bacterium	Not annotated	Not annotated
gnl|goettingen|GALL_all_contig000343	24978	64.4247	12.842	Ramlibacter tataouinensis	Burkholderiales	Proteobacteria
gnl|goettingen|GALL_all_contig000344	24949	58.6036	155.785	Fimbriimonas ginsengisoli	Fimbriimonadales	Armatimonadetes
gnl|goettingen|GALL_all_contig000345	24845	68.1143	11.1515	Thiomonas intermedia	Burkholderiales	Proteobacteria
gnl|goettingen|GALL_all_contig000346	24839	68.9722	10.6512	Burkholderia ubonensis	Burkholderiales	Proteobacteria
gnl|goettingen|GALL_all_contig000347	24810	71.3422	11.173	Rubrivivax gelatinosus	Burkholderiales	Proteobacteria
gnl|goettingen|GALL_all_contig000348	24729	69.4246	11.9793	Thiomonas sp. CB2	Burkholderiales	Proteobacteria
gnl|goettingen|GALL_all_contig000349	24729	63.2294	16.0796	Thiomonas arsenitoxydans	Burkholderiales	Proteobacteria
gnl|goettingen|GALL_all_contig000350	24613	40.2714	13.3671	Mucilaginibacter sp. SA3-7	Sphingobacteriales	Bacteroidetes
gnl|goettingen|GALL_all_contig000351	24601	71.3914	8.78635	[Cellvibrio] gilvus	Micrococcales	Actinobacteria
gnl|goettingen|GALL_all_contig000352	24554	69.2596	9.72224	[Cellvibrio] gilvus	Micrococcales	Actinobacteria
gnl|goettingen|GALL_all_contig000353	24438	60.6883	9.79069	Methylobacillus flagellatus	Methylophilales	Proteobacteria
gnl|goettingen|GALL_all_contig000354	24419	66.3541	36.3419	Pantholops hodgsonii	Not annotated	Chordata
gnl|goettingen|GALL_all_contig000355	24370	64.4727	13.8186	Thiomonas arsenitoxydans	Burkholderiales	Proteobacteria
gnl|goettingen|GALL_all_contig000356	24330	69.6753	11.8237	Thiomonas intermedia	Burkholderiales	Proteobacteria
gnl|goettingen|GALL_all_contig000357	24108	47.6149	27.1509	Methylotenera versatilis	Methylophilales	Proteobacteria
gnl|goettingen|GALL_all_contig000358	24079	67.0501	123.678	Opitutus terrae	Opitutales	Verrucomicrobia
gnl|goettingen|GALL_all_contig000359	23881	69.2015	11.0934	Nocardia farcinica	Corynebacteriales	Actinobacteria
gnl|goettingen|GALL_all_contig000360	23643	57.3108	8.39593	Methylobacillus flagellatus	Methylophilales	Proteobacteria
gnl|goettingen|GALL_all_contig000361	23516	67.1585	13.1507	Thiomonas intermedia	Burkholderiales	Proteobacteria
gnl|goettingen|GALL_all_contig000362	23470	67.1069	12.2174	Thiomonas sp. CB2	Burkholderiales	Proteobacteria
gnl|goettingen|GALL_all_contig000363	23445	60.5545	9.75014	Sulfuricella denitrificans	Sulfuricellales	Proteobacteria
gnl|goettingen|GALL_all_contig000364	23285	68.6193	11.5416	Thiomonas sp. CB2	Burkholderiales	Proteobacteria
gnl|goettingen|GALL_all_contig000365	23286	60.1091	14.1633	Thiomonas intermedia	Burkholderiales	Proteobacteria
gnl|goettingen|GALL_all_contig000366	23080	61.5078	7.97933	Sideroxydans lithotrophicus	Gallionellales	Proteobacteria
gnl|goettingen|GALL_all_contig000367	23006	68.882	12.6107	Thiomonas sp. CB2	Burkholderiales	Proteobacteria
gnl|goettingen|GALL_all_contig000368	23004	67.6361	13.5239	Thiomonas arsenitoxydans	Burkholderiales	Proteobacteria
gnl|goettingen|GALL_all_contig000369	22805	62.5214	9.37474	Methylobacillus flagellatus	Methylophilales	Proteobacteria
gnl|goettingen|GALL_all_contig000370	22618	60.2087	9.46932	Azospira oryzae	Rhodocyclales	Proteobacteria
gnl|goettingen|GALL_all_contig000371	22602	69.1355	13.1464	Not annotated	Not annotated	Not annotated
gnl|goettingen|GALL_all_contig000372	22589	69.7286	9.52747	Cellulomonas flavigena	Micrococcales	Actinobacteria
gnl|goettingen|GALL_all_contig000373	22558	56.88	10.601	Sulfuricella denitrificans	Sulfuricellales	Proteobacteria
gnl|goettingen|GALL_all_contig000374	22543	66.9166	12.3032	Beutenbergia cavernae	Micrococcales	Actinobacteria
gnl|goettingen|GALL_all_contig000375	22494	66.6	14.3541	Azoarcus sp. BH72	Rhodocyclales	Proteobacteria
gnl|goettingen|GALL_all_contig000376	22241	55.9642	21.1107	Cupriavidus basilensis	Burkholderiales	Proteobacteria
gnl|goettingen|GALL_all_contig000377	22217	67.0072	12.5277	Thiomonas intermedia	Burkholderiales	Proteobacteria
gnl|goettingen|GALL_all_contig000378	22151	69.4506	10.1144	Burkholderia glumae	Burkholderiales	Proteobacteria
gnl|goettingen|GALL_all_contig000379	22069	68.6755	13.857	Rubrivivax gelatinosus	Burkholderiales	Proteobacteria
gnl|goettingen|GALL_all_contig000380	22020	71.2943	9.3555	Cellulomonas fimi	Micrococcales	Actinobacteria
gnl|goettingen|GALL_all_contig000381	22002	59.2037	9.94882	Methylovorus glucosotrophus	Methylophilales	Proteobacteria
gnl|goettingen|GALL_all_contig000382	21886	66.0376	39.6943	Magnetospirillum magneticum	Rhodospirillales	Proteobacteria
gnl|goettingen|GALL_all_contig000383	21703	70.3267	9.52348	Nocardiopsis dassonvillei	Streptosporangiales	Actinobacteria
gnl|goettingen|GALL_all_contig000384	21694	55.1904	10.5833	Not annotated	Not annotated	Not annotated
gnl|goettingen|GALL_all_contig000385	21618	70.0157	9.98918	[Cellvibrio] gilvus	Micrococcales	Actinobacteria
gnl|goettingen|GALL_all_contig000386	21444	64.8526	16.1472	Thiomonas sp. CB2	Burkholderiales	Proteobacteria
gnl|goettingen|GALL_all_contig000387	21421	66.0847	38.6972	Magnetospirillum magneticum	Rhodospirillales	Proteobacteria
gnl|goettingen|GALL_all_contig000388	21378	66.6573	110.484	Opitutus terrae	Opitutales	Verrucomicrobia
gnl|goettingen|GALL_all_contig000389	21284	68.5022	37.5264	Thauera sp. MZ1T	Rhodocyclales	Proteobacteria
gnl|goettingen|GALL_all_contig000390	21234	56.9134	9.08241	Methylobacillus flagellatus	Methylophilales	Proteobacteria
gnl|goettingen|GALL_all_contig000391	21229	66.4327	39.8893	Magnetospirillum sp. XM-1	Rhodospirillales	Proteobacteria
gnl|goettingen|GALL_all_contig000392	21117	57.0251	14.923	Thiomonas arsenitoxydans	Burkholderiales	Proteobacteria
gnl|goettingen|GALL_all_contig000393	21056	69.0777	11.0428	Corynebacterium doosanense	Corynebacteriales	Actinobacteria
gnl|goettingen|GALL_all_contig000394	21025	66.8395	12.4837	Thiomonas intermedia	Burkholderiales	Proteobacteria
gnl|goettingen|GALL_all_contig000395	20987	67.4608	36.0066	Magnetospirillum magneticum	Rhodospirillales	Proteobacteria
gnl|goettingen|GALL_all_contig000396	20830	70	10.7227	uncultured prokaryote	Not annotated	Not annotated
gnl|goettingen|GALL_all_contig000397	20812	66.4472	40.4903	Magnetospirillum gryphiswaldense	Rhodospirillales	Proteobacteria
gnl|goettingen|GALL_all_contig000398	20753	62.7331	13.1857	Thiomonas arsenitoxydans	Burkholderiales	Proteobacteria
gnl|goettingen|GALL_all_contig000399	20647	68.3295	14.7681	Acidovorax avenae	Burkholderiales	Proteobacteria
gnl|goettingen|GALL_all_contig000400	20494	71.4795	8.82449	Cellulomonas fimi	Micrococcales	Actinobacteria
gnl|goettingen|GALL_all_contig000401	20446	69.9941	12.3196	Leptothrix cholodnii	Burkholderiales	Proteobacteria
gnl|goettingen|GALL_all_contig000402	20378	62.6705	15.9041	Thiomonas sp. CB2	Burkholderiales	Proteobacteria
gnl|goettingen|GALL_all_contig000403	20342	70.4552	11.4305	Rhodopseudomonas palustris	Rhizobiales	Proteobacteria
gnl|goettingen|GALL_all_contig000404	20257	65.6415	8.10821	Methylovorus sp. MP688	Methylophilales	Proteobacteria
gnl|goettingen|GALL_all_contig000405	20125	71.3292	8.24298	Cellulomonas fimi	Micrococcales	Actinobacteria
gnl|goettingen|GALL_all_contig000406	20075	46.5853	27.3649	Methylotenera versatilis	Methylophilales	Proteobacteria
gnl|goettingen|GALL_all_contig000407	20058	65.4851	12.6964	Thiomonas sp. CB2	Burkholderiales	Proteobacteria
gnl|goettingen|GALL_all_contig000408	20044	67.8058	14.5481	Thiomonas intermedia	Burkholderiales	Proteobacteria
gnl|goettingen|GALL_all_contig000409	19954	70.0361	8.82891	Cellulomonas fimi	Micrococcales	Actinobacteria
gnl|goettingen|GALL_all_contig000410	19914	65.8481	38.7899	Magnetospirillum gryphiswaldense	Rhodospirillales	Proteobacteria
gnl|goettingen|GALL_all_contig000411	19848	62.8527	12.0589	Thiomonas sp. CB2	Burkholderiales	Proteobacteria
gnl|goettingen|GALL_all_contig000412	19795	66.9462	36.9633	Magnetospirillum magneticum	Rhodospirillales	Proteobacteria
gnl|goettingen|GALL_all_contig000413	19762	67.2149	14.5781	[Polyangium] brachysporum	Burkholderiales	Proteobacteria
gnl|goettingen|GALL_all_contig000414	19719	66.5044	12.3675	Thiomonas intermedia	Burkholderiales	Proteobacteria
gnl|goettingen|GALL_all_contig000415	19695	71.3328	8.76507	Cellulomonas flavigena	Micrococcales	Actinobacteria
gnl|goettingen|GALL_all_contig000416	19684	67.0291	38.0574	Magnetospirillum gryphiswaldense	Rhodospirillales	Proteobacteria
gnl|goettingen|GALL_all_contig000417	19645	54.3395	83.7041	Sideroxydans lithotrophicus	Gallionellales	Proteobacteria
gnl|goettingen|GALL_all_contig000418	19600	70.398	10.5766	Pseudonocardia dioxanivorans	Pseudonocardiales	Actinobacteria
gnl|goettingen|GALL_all_contig000419	19584	71.8801	8.40753	Sanguibacter keddieii	Micrococcales	Actinobacteria
gnl|goettingen|GALL_all_contig000420	19554	67.3008	11.9395	Sulfuritalea hydrogenivorans	Rhodocyclales	Proteobacteria
gnl|goettingen|GALL_all_contig000421	19539	63.3502	13.5	Cellulomonas fimi	Micrococcales	Actinobacteria
gnl|goettingen|GALL_all_contig000422	19536	59.6028	9.27616	Acidithiobacillus ferrivorans	Acidithiobacillales	Proteobacteria
gnl|goettingen|GALL_all_contig000423	19526	59.157	9.02392	Polaromonas sp. JS666	Burkholderiales	Proteobacteria
gnl|goettingen|GALL_all_contig000424	19498	62.8064	45.0594	Gluconacetobacter diazotrophicus	Rhodospirillales	Proteobacteria
gnl|goettingen|GALL_all_contig000425	19479	67.9398	13.0203	Ralstonia solanacearum	Burkholderiales	Proteobacteria
gnl|goettingen|GALL_all_contig000426	19415	60.4945	16.4969	Pandoraea thiooxydans	Burkholderiales	Proteobacteria
gnl|goettingen|GALL_all_contig000427	19347	66.5064	12.6823	Thiomonas arsenitoxydans	Burkholderiales	Proteobacteria
gnl|goettingen|GALL_all_contig000428	19276	71.4515	10.0078	Not annotated	Not annotated	Not annotated
gnl|goettingen|GALL_all_contig000429	19249	65.6554	27.1636	Thiomonas arsenitoxydans	Burkholderiales	Proteobacteria
gnl|goettingen|GALL_all_contig000430	19238	65.6201	15.3008	Pandoraea thiooxydans	Burkholderiales	Proteobacteria
gnl|goettingen|GALL_all_contig000431	19206	68.312	36.8537	Magnetospirillum sp. XM-1	Rhodospirillales	Proteobacteria
gnl|goettingen|GALL_all_contig000432	19149	60.7656	8.8566	Azospira oryzae	Rhodocyclales	Proteobacteria
gnl|goettingen|GALL_all_contig000433	19109	62.4313	13.2943	Thiomonas sp. CB2	Burkholderiales	Proteobacteria
gnl|goettingen|GALL_all_contig000434	19101	66.9913	37.8567	Polymorphum gilvum	Not annotated	Proteobacteria
gnl|goettingen|GALL_all_contig000435	18931	69.9857	11.3343	Herbaspirillum rubrisubalbicans	Burkholderiales	Proteobacteria
gnl|goettingen|GALL_all_contig000436	18925	67.8309	12.0647	Thiomonas intermedia	Burkholderiales	Proteobacteria
gnl|goettingen|GALL_all_contig000437	18860	63.6479	12.4643	Thiomonas arsenitoxydans	Burkholderiales	Proteobacteria
gnl|goettingen|GALL_all_contig000438	18854	68.5054	10.987	Thiomonas sp. CB2	Burkholderiales	Proteobacteria
gnl|goettingen|GALL_all_contig000439	18810	63.1419	7.90893	Methylobacillus flagellatus	Methylophilales	Proteobacteria
gnl|goettingen|GALL_all_contig000440	18803	62.9261	18.2724	Verminephrobacter eiseniae	Burkholderiales	Proteobacteria
gnl|goettingen|GALL_all_contig000441	18794	53.3149	9.85783	Sulfuritalea hydrogenivorans	Rhodocyclales	Proteobacteria
gnl|goettingen|GALL_all_contig000442	18790	58.0043	167.654	Not annotated	Not annotated	Not annotated
gnl|goettingen|GALL_all_contig000443	18781	59.4164	73.8616	Sideroxydans lithotrophicus	Gallionellales	Proteobacteria
gnl|goettingen|GALL_all_contig000444	18769	62.827	42.8239	Magnetospirillum gryphiswaldense	Rhodospirillales	Proteobacteria
gnl|goettingen|GALL_all_contig000445	18689	65.5894	12.6154	Thiomonas arsenitoxydans	Burkholderiales	Proteobacteria
gnl|goettingen|GALL_all_contig000446	18568	67.5355	16.2564	Thiomonas intermedia	Burkholderiales	Proteobacteria
gnl|goettingen|GALL_all_contig000447	18545	65.6781	36.8246	Magnetospirillum magneticum	Rhodospirillales	Proteobacteria
gnl|goettingen|GALL_all_contig000448	18511	58.3761	155.461	Candidatus Pelagibacter sp. IMCC9063	Pelagibacterales	Proteobacteria
gnl|goettingen|GALL_all_contig000449	18500	60.3405	9.2787	Methylobacillus flagellatus	Methylophilales	Proteobacteria
gnl|goettingen|GALL_all_contig000450	18488	61.283	13.8933	Thiomonas sp. CB2	Burkholderiales	Proteobacteria
gnl|goettingen|GALL_all_contig000451	18431	64.4838	12.9666	Leptothrix cholodnii	Burkholderiales	Proteobacteria
gnl|goettingen|GALL_all_contig000452	18394	60.5741	8.7951	Ralstonia pickettii	Burkholderiales	Proteobacteria
gnl|goettingen|GALL_all_contig000453	18219	55.6507	6.29244	Catenulispora acidiphila	Catenulisporales	Actinobacteria
gnl|goettingen|GALL_all_contig000454	18204	64.7385	15.6095	Rhodocyclaceae bacterium PG1-Ca6	Rhodocyclales	Proteobacteria
gnl|goettingen|GALL_all_contig000455	18122	60.341	8.83087	Candidatus Accumulibacter phosphatis	Not annotated	Proteobacteria
gnl|goettingen|GALL_all_contig000456	18105	56.9843	10.3833	Methylobacillus flagellatus	Methylophilales	Proteobacteria
gnl|goettingen|GALL_all_contig000457	18092	64.5258	42.4464	Magnetospirillum magneticum	Rhodospirillales	Proteobacteria
gnl|goettingen|GALL_all_contig000458	18023	67.2252	13.2744	Azoarcus sp. BH72	Rhodocyclales	Proteobacteria
gnl|goettingen|GALL_all_contig000459	18002	66.637	13.5777	Rubrivivax gelatinosus	Burkholderiales	Proteobacteria
gnl|goettingen|GALL_all_contig000460	17906	63.7049	8.11935	Herbaspirillum hiltneri	Burkholderiales	Proteobacteria
gnl|goettingen|GALL_all_contig000461	17887	61.7096	9.46212	Sulfuricella denitrificans	Sulfuricellales	Proteobacteria
gnl|goettingen|GALL_all_contig000462	17874	65.2736	14.5779	Methylibium petroleiphilum	Burkholderiales	Proteobacteria
gnl|goettingen|GALL_all_contig000463	17837	60.2904	8.779	Sulfuritalea hydrogenivorans	Rhodocyclales	Proteobacteria
gnl|goettingen|GALL_all_contig000464	17831	60.2434	7.85133	Methylobacillus flagellatus	Methylophilales	Proteobacteria
gnl|goettingen|GALL_all_contig000465	17810	67.0017	12.2693	Thiomonas arsenitoxydans	Burkholderiales	Proteobacteria
gnl|goettingen|GALL_all_contig000466	17805	69.722	11.2273	Thiomonas intermedia	Burkholderiales	Proteobacteria
gnl|goettingen|GALL_all_contig000467	17800	63.4213	8.66865	Methylovorus sp. MP688	Methylophilales	Proteobacteria
gnl|goettingen|GALL_all_contig000468	17714	60.376	9.42215	Methylobacillus flagellatus	Methylophilales	Proteobacteria
gnl|goettingen|GALL_all_contig000469	17669	72.2565	7.25208	Nakamurella multipartita	Nakamurellales	Actinobacteria
gnl|goettingen|GALL_all_contig000470	17593	70.7782	9.85727	Thiomonas intermedia	Burkholderiales	Proteobacteria
gnl|goettingen|GALL_all_contig000471	17505	61.2454	8.3896	Thiobacillus denitrificans	Hydrogenophilales	Proteobacteria
gnl|goettingen|GALL_all_contig000472	17494	44.0551	29.5009	Methylotenera versatilis	Methylophilales	Proteobacteria
gnl|goettingen|GALL_all_contig000473	17440	62.6778	15.6316	Burkholderiales bacterium GJ-E10	Burkholderiales	Proteobacteria
gnl|goettingen|GALL_all_contig000474	17431	69.7493	10.8958	Variovorax paradoxus	Burkholderiales	Proteobacteria
gnl|goettingen|GALL_all_contig000475	17378	70.6871	9.65807	Ralstonia solanacearum	Burkholderiales	Proteobacteria
gnl|goettingen|GALL_all_contig000476	17370	68.9349	12.9352	Kitasatospora setae	Streptomycetales	Actinobacteria
gnl|goettingen|GALL_all_contig000477	17365	59.2974	9.80939	Methylovorus sp. MP688	Methylophilales	Proteobacteria
gnl|goettingen|GALL_all_contig000478	17338	64.748	40.8379	Magnetospirillum magneticum	Rhodospirillales	Proteobacteria
gnl|goettingen|GALL_all_contig000479	17327	68.5577	10.9321	Blastochloris viridis	Rhizobiales	Proteobacteria
gnl|goettingen|GALL_all_contig000480	17306	68.7912	10.8822	Thiomonas intermedia	Burkholderiales	Proteobacteria
gnl|goettingen|GALL_all_contig000481	17247	66.3188	11.1798	Thiomonas arsenitoxydans	Burkholderiales	Proteobacteria
gnl|goettingen|GALL_all_contig000482	17228	71.9468	8.40005	Cellulomonas fimi	Micrococcales	Actinobacteria
gnl|goettingen|GALL_all_contig000483	17200	64.9826	120.359	Opitutaceae bacterium TAV5	Opitutales	Verrucomicrobia
gnl|goettingen|GALL_all_contig000484	17073	59.966	10.2519	Methylovorus glucosotrophus	Methylophilales	Proteobacteria
gnl|goettingen|GALL_all_contig000485	17064	60.7009	8.82331	Methylobacillus glycogenes	Methylophilales	Proteobacteria
gnl|goettingen|GALL_all_contig000486	17056	42.9174	28.5783	Methylotenera mobilis	Methylophilales	Proteobacteria
gnl|goettingen|GALL_all_contig000487	17043	57.7187	9.94708	Pseudomonas aeruginosa	Pseudomonadales	Proteobacteria
gnl|goettingen|GALL_all_contig000488	17036	60.3898	11.806	Rhodopseudomonas palustris	Rhizobiales	Proteobacteria
gnl|goettingen|GALL_all_contig000489	17031	67.4887	10.8901	Thiomonas intermedia	Burkholderiales	Proteobacteria
gnl|goettingen|GALL_all_contig000490	16978	66.2563	11.7282	Thiomonas intermedia	Burkholderiales	Proteobacteria
gnl|goettingen|GALL_all_contig000491	16827	71.1178	8.64557	Beutenbergia cavernae	Micrococcales	Actinobacteria
gnl|goettingen|GALL_all_contig000492	16770	66.1956	15.4953	Thiomonas arsenitoxydans	Burkholderiales	Proteobacteria
gnl|goettingen|GALL_all_contig000493	16751	67.6557	12.1412	Alicycliphilus denitrificans	Burkholderiales	Proteobacteria
gnl|goettingen|GALL_all_contig000494	16733	69.6109	11.5759	Burkholderia gladioli	Burkholderiales	Proteobacteria
gnl|goettingen|GALL_all_contig000495	16577	67.5514	37.2647	Magnetospirillum sp. XM-1	Rhodospirillales	Proteobacteria
gnl|goettingen|GALL_all_contig000496	16509	71.0158	8.65819	Geodermatophilus obscurus	Geodermatophilales	Actinobacteria
gnl|goettingen|GALL_all_contig000497	16496	70.9142	9.1812	Cellulomonas fimi	Micrococcales	Actinobacteria
gnl|goettingen|GALL_all_contig000498	16490	71.3099	10.8477	Rubrivivax gelatinosus	Burkholderiales	Proteobacteria
gnl|goettingen|GALL_all_contig000499	16452	70.0827	11.6792	Pseudomonas aeruginosa	Pseudomonadales	Proteobacteria
gnl|goettingen|GALL_all_contig000500	16410	58.8117	8.05606	Azoarcus sp. CIB	Rhodocyclales	Proteobacteria
gnl|goettingen|GALL_all_contig000501	16387	61.6647	8.79752	Bordetella bronchiseptica	Burkholderiales	Proteobacteria
gnl|goettingen|GALL_all_contig000502	16346	72.348	9.05017	Thiomonas arsenitoxydans	Burkholderiales	Proteobacteria
gnl|goettingen|GALL_all_contig000503	16337	69.8476	10.2554	Kocuria flava	Micrococcales	Actinobacteria
gnl|goettingen|GALL_all_contig000504	16327	69.3636	36.1871	Magnetospirillum magneticum	Rhodospirillales	Proteobacteria
gnl|goettingen|GALL_all_contig000505	16300	60.1963	15.0304	Thiomonas intermedia	Burkholderiales	Proteobacteria
gnl|goettingen|GALL_all_contig000506	16214	69.588	9.80221	[Cellvibrio] gilvus	Micrococcales	Actinobacteria
gnl|goettingen|GALL_all_contig000507	16184	68.2093	10.2738	Cellulomonas flavigena	Micrococcales	Actinobacteria
gnl|goettingen|GALL_all_contig000508	16106	65.7643	12.8178	Thiomonas intermedia	Burkholderiales	Proteobacteria
gnl|goettingen|GALL_all_contig000509	16090	71.5724	9.77023	Cupriavidus taiwanensis	Burkholderiales	Proteobacteria
gnl|goettingen|GALL_all_contig000510	16028	69.3037	9.16602	Dermacoccus nishinomiyaensis	Micrococcales	Actinobacteria
gnl|goettingen|GALL_all_contig000511	16009	68.8925	10.3811	Thiomonas arsenitoxydans	Burkholderiales	Proteobacteria
gnl|goettingen|GALL_all_contig000512	15949	66.0606	12.5506	Thiomonas intermedia	Burkholderiales	Proteobacteria
gnl|goettingen|GALL_all_contig000513	15942	53.4312	10.0529	Polaromonas sp. JS666	Burkholderiales	Proteobacteria
gnl|goettingen|GALL_all_contig000514	15932	63.1685	18.3019	Not annotated	Not annotated	Not annotated
gnl|goettingen|GALL_all_contig000515	15819	71.4015	8.99128	Cellulomonas fimi	Micrococcales	Actinobacteria
gnl|goettingen|GALL_all_contig000516	15807	54.8048	6.75827	Kineococcus radiotolerans	Kineosporiales	Actinobacteria
gnl|goettingen|GALL_all_contig000517	15755	69.781	11.2241	Not annotated	Not annotated	Not annotated
gnl|goettingen|GALL_all_contig000518	15637	69.5786	36.4409	Magnetospirillum sp. XM-1	Rhodospirillales	Proteobacteria
gnl|goettingen|GALL_all_contig000519	15605	71.2784	9.21749	Not annotated	Not annotated	Not annotated
gnl|goettingen|GALL_all_contig000520	15605	54.1301	6.92624	Mycobacterium marinum	Corynebacteriales	Actinobacteria
gnl|goettingen|GALL_all_contig000521	15542	66.6388	12.0142	Pluralibacter gergoviae	Enterobacteriales	Proteobacteria
gnl|goettingen|GALL_all_contig000522	15456	59.058	178.958	Sideroxydans lithotrophicus	Gallionellales	Proteobacteria
gnl|goettingen|GALL_all_contig000523	15430	71.5424	8.8987	Modestobacter marinus	Geodermatophilales	Actinobacteria
gnl|goettingen|GALL_all_contig000524	15415	68.9004	11.2782	Intrasporangium calvum	Micrococcales	Actinobacteria
gnl|goettingen|GALL_all_contig000525	15393	56.4932	207.761	Sideroxydans lithotrophicus	Gallionellales	Proteobacteria
gnl|goettingen|GALL_all_contig000526	15358	56.9671	80.6684	Sideroxydans lithotrophicus	Gallionellales	Proteobacteria
gnl|goettingen|GALL_all_contig000527	15349	70.2065	9.53443	Sanguibacter keddieii	Micrococcales	Actinobacteria
gnl|goettingen|GALL_all_contig000528	15347	70.8086	9.39311	Isoptericola variabilis	Micrococcales	Actinobacteria
gnl|goettingen|GALL_all_contig000529	15220	61.7806	7.77983	Rubrivivax gelatinosus	Burkholderiales	Proteobacteria
gnl|goettingen|GALL_all_contig000530	15123	70.6474	9.60471	[Cellvibrio] gilvus	Micrococcales	Actinobacteria
gnl|goettingen|GALL_all_contig000531	15099	64.6732	15.4194	Achromobacter xylosoxidans	Burkholderiales	Proteobacteria
gnl|goettingen|GALL_all_contig000532	15083	59.0599	139.771	Not annotated	Not annotated	Not annotated
gnl|goettingen|GALL_all_contig000533	15035	66.1989	37.4656	Magnetospirillum sp. XM-1	Rhodospirillales	Proteobacteria
gnl|goettingen|GALL_all_contig000534	15032	65.1011	39.7922	Magnetospirillum gryphiswaldense	Rhodospirillales	Proteobacteria
gnl|goettingen|GALL_all_contig000535	15019	65.4637	12.6604	Thiomonas intermedia	Burkholderiales	Proteobacteria
gnl|goettingen|GALL_all_contig000536	14891	71.8421	19.6008	Frankia sp. EAN1pec	Frankiales	Actinobacteria
gnl|goettingen|GALL_all_contig000537	14869	67.3885	39.1052	Magnetospirillum magneticum	Rhodospirillales	Proteobacteria
gnl|goettingen|GALL_all_contig000538	14851	63.7061	12.6971	Thiomonas arsenitoxydans	Burkholderiales	Proteobacteria
gnl|goettingen|GALL_all_contig000539	14849	66.2334	11.1091	Cellulomonas fimi	Micrococcales	Actinobacteria
gnl|goettingen|GALL_all_contig000540	14765	59.2821	8.97846	Pseudomonas aeruginosa	Pseudomonadales	Proteobacteria
gnl|goettingen|GALL_all_contig000541	14729	71.1454	8.68871	Sanguibacter keddieii	Micrococcales	Actinobacteria
gnl|goettingen|GALL_all_contig000542	14714	69.281	11.2265	Ramlibacter tataouinensis	Burkholderiales	Proteobacteria
gnl|goettingen|GALL_all_contig000543	14699	62.6573	8.83203	Methylovorus sp. MP688	Methylophilales	Proteobacteria
gnl|goettingen|GALL_all_contig000544	14636	69.1719	12.1116	[Polyangium] brachysporum	Burkholderiales	Proteobacteria
gnl|goettingen|GALL_all_contig000545	14632	64.482	16.4774	Ralstonia pickettii	Burkholderiales	Proteobacteria
gnl|goettingen|GALL_all_contig000546	14629	60.5441	8.54638	Dechloromonas aromatica	Rhodocyclales	Proteobacteria
gnl|goettingen|GALL_all_contig000547	14617	59.4034	8.88684	Methylobacillus flagellatus	Methylophilales	Proteobacteria
gnl|goettingen|GALL_all_contig000548	14581	46.636	96.3727	Not annotated	Not annotated	Not annotated
gnl|goettingen|GALL_all_contig000549	14571	69.5217	9.90948	Thiomonas sp. CB2	Burkholderiales	Proteobacteria
gnl|goettingen|GALL_all_contig000550	14557	68.2833	10.4655	Not annotated	Not annotated	Not annotated
gnl|goettingen|GALL_all_contig000551	14511	69.9125	11.4214	Rubrivivax gelatinosus	Burkholderiales	Proteobacteria
gnl|goettingen|GALL_all_contig000552	14485	66.3169	37.9715	Magnetospirillum sp. XM-1	Rhodospirillales	Proteobacteria
gnl|goettingen|GALL_all_contig000553	14475	67.5993	11.7339	Leptothrix cholodnii	Burkholderiales	Proteobacteria
gnl|goettingen|GALL_all_contig000554	14467	64.4847	12.1631	[Polyangium] brachysporum	Burkholderiales	Proteobacteria
gnl|goettingen|GALL_all_contig000555	14438	64.9813	11.5346	Thiomonas sp. CB2	Burkholderiales	Proteobacteria
gnl|goettingen|GALL_all_contig000556	14393	55.6729	13.4874	Alicycliphilus denitrificans	Burkholderiales	Proteobacteria
gnl|goettingen|GALL_all_contig000557	14380	54.0473	5.8653	Streptomyces albus	Streptomycetales	Actinobacteria
gnl|goettingen|GALL_all_contig000558	14330	67.432	11.0408	Comamonadaceae bacterium B1	Burkholderiales	Proteobacteria
gnl|goettingen|GALL_all_contig000559	14317	70.2521	9.17462	[Cellvibrio] gilvus	Micrococcales	Actinobacteria
gnl|goettingen|GALL_all_contig000560	14317	71.691	8.72683	Frankia sp. EuI1c	Frankiales	Actinobacteria
gnl|goettingen|GALL_all_contig000561	14312	43.9771	29.2086	Methylophilus sp. TWE2	Methylophilales	Proteobacteria
gnl|goettingen|GALL_all_contig000562	14311	64.971	14.6568	Thiomonas arsenitoxydans	Burkholderiales	Proteobacteria
gnl|goettingen|GALL_all_contig000563	14304	62.8705	12.2131	Thiomonas intermedia	Burkholderiales	Proteobacteria
gnl|goettingen|GALL_all_contig000564	14287	68.2859	11.0289	Pseudonocardia sp. HH130629-09	Pseudonocardiales	Actinobacteria
gnl|goettingen|GALL_all_contig000565	14241	68.2817	13.2076	Cellulomonas fimi	Micrococcales	Actinobacteria
gnl|goettingen|GALL_all_contig000566	14202	68.6734	11.4385	Castellaniella defragrans	Burkholderiales	Proteobacteria
gnl|goettingen|GALL_all_contig000567	14191	62.7299	130.757	Verrucomicrobia bacterium IMCC26134	Not annotated	Verrucomicrobia
gnl|goettingen|GALL_all_contig000568	14171	69.5082	11.8267	Thiomonas sp. CB2	Burkholderiales	Proteobacteria
gnl|goettingen|GALL_all_contig000569	14087	62.0998	145.27	Opitutus terrae	Opitutales	Verrucomicrobia
gnl|goettingen|GALL_all_contig000570	14086	66.8039	12.1222	Thiomonas intermedia	Burkholderiales	Proteobacteria
gnl|goettingen|GALL_all_contig000571	14082	62.7113	7.52414	Chromobacterium violaceum	Neisseriales	Proteobacteria
gnl|goettingen|GALL_all_contig000572	14076	46.6326	25.5222	Methylomonas methanica	Methylococcales	Proteobacteria
gnl|goettingen|GALL_all_contig000573	14061	63.509	14.3242	Burkholderia sp. KJ006	Burkholderiales	Proteobacteria
gnl|goettingen|GALL_all_contig000574	14043	71.9647	8.2273	Cellulomonas flavigena	Micrococcales	Actinobacteria
gnl|goettingen|GALL_all_contig000575	14031	70.273	9.78619	Thiomonas sp. CB2	Burkholderiales	Proteobacteria
gnl|goettingen|GALL_all_contig000576	13966	66.3039	15.7079	Not annotated	Not annotated	Not annotated
gnl|goettingen|GALL_all_contig000577	13935	70.47	8.55379	Cellulomonas fimi	Micrococcales	Actinobacteria
gnl|goettingen|GALL_all_contig000578	13935	72.7664	8.47722	Pseudomonas citronellolis	Pseudomonadales	Proteobacteria
gnl|goettingen|GALL_all_contig000579	13929	71.204	9.40613	Sinomonas atrocyanea	Micrococcales	Actinobacteria
gnl|goettingen|GALL_all_contig000580	13876	36.4947	14.977	Niabella soli	Sphingobacteriales	Bacteroidetes
gnl|goettingen|GALL_all_contig000581	13833	72.5078	7.73281	[Cellvibrio] gilvus	Micrococcales	Actinobacteria
gnl|goettingen|GALL_all_contig000582	13802	55.1514	10.9239	Collimonas pratensis	Burkholderiales	Proteobacteria
gnl|goettingen|GALL_all_contig000583	13794	67.0726	26.2569	uncultured bacterium	Not annotated	Not annotated
gnl|goettingen|GALL_all_contig000584	13792	70.1131	11.2485	Burkholderia cenocepacia	Burkholderiales	Proteobacteria
gnl|goettingen|GALL_all_contig000585	13789	73.2105	7.86685	Cellulomonas fimi	Micrococcales	Actinobacteria
gnl|goettingen|GALL_all_contig000586	13788	71.2939	8.93879	[Cellvibrio] gilvus	Micrococcales	Actinobacteria
gnl|goettingen|GALL_all_contig000587	13751	67.646	37.3619	Rhodospirillum rubrum	Rhodospirillales	Proteobacteria
gnl|goettingen|GALL_all_contig000588	13735	70.5133	9.73025	Cellulomonas flavigena	Micrococcales	Actinobacteria
gnl|goettingen|GALL_all_contig000589	13724	69.1999	12.0457	Burkholderia cepacia	Burkholderiales	Proteobacteria
gnl|goettingen|GALL_all_contig000590	13717	69.0238	11.4128	Achromobacter xylosoxidans	Burkholderiales	Proteobacteria
gnl|goettingen|GALL_all_contig000591	13713	69.5253	12.1529	Rubrivivax gelatinosus	Burkholderiales	Proteobacteria
gnl|goettingen|GALL_all_contig000592	13709	61.084	149.475	Desulfobulbus propionicus	Desulfobacterales	Proteobacteria
gnl|goettingen|GALL_all_contig000593	13674	68.9191	10.6565	Thiomonas intermedia	Burkholderiales	Proteobacteria
gnl|goettingen|GALL_all_contig000594	13674	55.8066	10.2239	Methylovorus sp. MP688	Methylophilales	Proteobacteria
gnl|goettingen|GALL_all_contig000595	13620	60.7489	8.02974	Methylobacillus flagellatus	Methylophilales	Proteobacteria
gnl|goettingen|GALL_all_contig000596	13612	72.7667	8.00397	[Cellvibrio] gilvus	Micrococcales	Actinobacteria
gnl|goettingen|GALL_all_contig000597	13593	71.0218	8.11594	Cellulomonas flavigena	Micrococcales	Actinobacteria
gnl|goettingen|GALL_all_contig000598	13573	69.7635	9.71127	Cellulomonas fimi	Micrococcales	Actinobacteria
gnl|goettingen|GALL_all_contig000599	13565	56.9259	5.97007	Not annotated	Not annotated	Not annotated
gnl|goettingen|GALL_all_contig000600	13559	72.0628	8.03614	Intrasporangium calvum	Micrococcales	Actinobacteria
gnl|goettingen|GALL_all_contig000601	13528	61.4503	8.66869	Sulfuricella denitrificans	Sulfuricellales	Proteobacteria
gnl|goettingen|GALL_all_contig000602	13504	69.6757	12.6387	Thiomonas arsenitoxydans	Burkholderiales	Proteobacteria
gnl|goettingen|GALL_all_contig000603	13477	66.6024	11.2973	Beutenbergia cavernae	Micrococcales	Actinobacteria
gnl|goettingen|GALL_all_contig000604	13476	59.6171	8.98093	Methylovorus glucosotrophus	Methylophilales	Proteobacteria
gnl|goettingen|GALL_all_contig000605	13454	53.9096	12.6313	Herbaspirillum hiltneri	Burkholderiales	Proteobacteria
gnl|goettingen|GALL_all_contig000606	13442	69.2382	10.5048	Pseudonocardia sp. EC080619-01	Pseudonocardiales	Actinobacteria
gnl|goettingen|GALL_all_contig000607	13442	61.4938	13.2786	Thiomonas sp. CB2	Burkholderiales	Proteobacteria
gnl|goettingen|GALL_all_contig000608	13420	57.0864	48.719	Magnetospirillum sp. XM-1	Rhodospirillales	Proteobacteria
gnl|goettingen|GALL_all_contig000609	13418	68.1175	11.9053	Thiomonas arsenitoxydans	Burkholderiales	Proteobacteria
gnl|goettingen|GALL_all_contig000610	13354	71.7014	8.4344	Cellulomonas fimi	Micrococcales	Actinobacteria
gnl|goettingen|GALL_all_contig000611	13349	71.0091	9.1308	Cellulomonas flavigena	Micrococcales	Actinobacteria
gnl|goettingen|GALL_all_contig000612	13336	66.9091	37.0823	Magnetospirillum magneticum	Rhodospirillales	Proteobacteria
gnl|goettingen|GALL_all_contig000613	13313	68.0388	11.6643	Thiomonas arsenitoxydans	Burkholderiales	Proteobacteria
gnl|goettingen|GALL_all_contig000614	13305	67.8767	11.2073	Rubrivivax gelatinosus	Burkholderiales	Proteobacteria
gnl|goettingen|GALL_all_contig000615	13275	53.7476	22.4868	Acidithiobacillus ferrivorans	Acidithiobacillales	Proteobacteria
gnl|goettingen|GALL_all_contig000616	13274	70.7398	10.1376	Thiomonas sp. CB2	Burkholderiales	Proteobacteria
gnl|goettingen|GALL_all_contig000617	13243	71.147	8.51725	Sanguibacter keddieii	Micrococcales	Actinobacteria
gnl|goettingen|GALL_all_contig000618	13242	60.0589	8.80033	uncultured Gallionellaceae bacterium	Gallionellales	Proteobacteria
gnl|goettingen|GALL_all_contig000619	13211	68.3219	11.1613	Isoptericola variabilis	Micrococcales	Actinobacteria
gnl|goettingen|GALL_all_contig000620	13127	71.6691	8.68241	Arthrobacter sp. 11W110_air	Micrococcales	Actinobacteria
gnl|goettingen|GALL_all_contig000621	13124	67.2508	13.1378	Azospira oryzae	Rhodocyclales	Proteobacteria
gnl|goettingen|GALL_all_contig000622	13069	69.1254	10.3729	Rubrivivax gelatinosus	Burkholderiales	Proteobacteria
gnl|goettingen|GALL_all_contig000623	13038	62.2411	9.04801	Thiocystis violascens	Chromatiales	Proteobacteria
gnl|goettingen|GALL_all_contig000624	12973	69.7294	11.0146	Thiomonas arsenitoxydans	Burkholderiales	Proteobacteria
gnl|goettingen|GALL_all_contig000625	12972	70.8757	9.43717	Cellulomonas flavigena	Micrococcales	Actinobacteria
gnl|goettingen|GALL_all_contig000626	12962	68.6391	14.038	Pandoraea thiooxydans	Burkholderiales	Proteobacteria
gnl|goettingen|GALL_all_contig000627	12960	63.287	12.7684	Thiomonas sp. CB2	Burkholderiales	Proteobacteria
gnl|goettingen|GALL_all_contig000628	12955	68.9464	10.0033	Rhodococcus aetherivorans	Corynebacteriales	Actinobacteria
gnl|goettingen|GALL_all_contig000629	12931	69.2986	11.6581	Ralstonia solanacearum	Burkholderiales	Proteobacteria
gnl|goettingen|GALL_all_contig000630	12897	65.4959	13.7661	Rhodopseudomonas palustris	Rhizobiales	Proteobacteria
gnl|goettingen|GALL_all_contig000631	12866	71.5762	8.32846	Cellulomonas fimi	Micrococcales	Actinobacteria
gnl|goettingen|GALL_all_contig000632	12859	62.011	14.1509	Thiomonas intermedia	Burkholderiales	Proteobacteria
gnl|goettingen|GALL_all_contig000633	12847	45.3725	8.55227	Not annotated	Not annotated	Not annotated
gnl|goettingen|GALL_all_contig000634	12782	65.8582	15.307	Leptothrix cholodnii	Burkholderiales	Proteobacteria
gnl|goettingen|GALL_all_contig000635	12694	70.8366	10.5756	[Cellvibrio] gilvus	Micrococcales	Actinobacteria
gnl|goettingen|GALL_all_contig000636	12681	71.8792	9.19139	Methylibium petroleiphilum	Burkholderiales	Proteobacteria
gnl|goettingen|GALL_all_contig000637	12651	66.1924	39.4826	Magnetospirillum sp. XM-1	Rhodospirillales	Proteobacteria
gnl|goettingen|GALL_all_contig000638	12647	69.811	8.13276	Cellulomonas fimi	Micrococcales	Actinobacteria
gnl|goettingen|GALL_all_contig000639	12612	68.1811	9.09285	Thiomonas sp. CB2	Burkholderiales	Proteobacteria
gnl|goettingen|GALL_all_contig000640	12592	73.5943	6.98396	Cellulomonas fimi	Micrococcales	Actinobacteria
gnl|goettingen|GALL_all_contig000641	12556	57.8847	189.17	Sulfuricella denitrificans	Sulfuricellales	Proteobacteria
gnl|goettingen|GALL_all_contig000642	12540	66.4833	10.2817	Thiomonas arsenitoxydans	Burkholderiales	Proteobacteria
gnl|goettingen|GALL_all_contig000643	12511	63.624	13.5828	Thiomonas sp. CB2	Burkholderiales	Proteobacteria
gnl|goettingen|GALL_all_contig000644	12459	61.8428	8.53295	Sulfuricella denitrificans	Sulfuricellales	Proteobacteria
gnl|goettingen|GALL_all_contig000645	12429	70.9309	9.25803	[Polyangium] brachysporum	Burkholderiales	Proteobacteria
gnl|goettingen|GALL_all_contig000646	12381	56.3848	8.32978	Aeromonas hydrophila	Aeromonadales	Proteobacteria
gnl|goettingen|GALL_all_contig000647	12360	67.1197	8.52605	Cellulomonas flavigena	Micrococcales	Actinobacteria
gnl|goettingen|GALL_all_contig000648	12320	67.3701	12.4683	Acidovorax avenae	Burkholderiales	Proteobacteria
gnl|goettingen|GALL_all_contig000649	12313	68.6267	10.1501	Mycobacterium chubuense	Corynebacteriales	Actinobacteria
gnl|goettingen|GALL_all_contig000650	12311	63.9997	15.196	Azoarcus sp. CIB	Rhodocyclales	Proteobacteria
gnl|goettingen|GALL_all_contig000651	12295	63.5136	7.80106	Methylovorus sp. MP688	Methylophilales	Proteobacteria
gnl|goettingen|GALL_all_contig000652	12264	68.697	8.7805	[Polyangium] brachysporum	Burkholderiales	Proteobacteria
gnl|goettingen|GALL_all_contig000653	12247	66.7184	12.477	Achromobacter xylosoxidans	Burkholderiales	Proteobacteria
gnl|goettingen|GALL_all_contig000654	12190	71.4684	9.08244	Cellulomonas fimi	Micrococcales	Actinobacteria
gnl|goettingen|GALL_all_contig000655	12153	71.9329	9.21451	Sorangium cellulosum	Myxococcales	Proteobacteria
gnl|goettingen|GALL_all_contig000656	12100	62.1405	9.02107	Methylovorus glucosotrophus	Methylophilales	Proteobacteria
gnl|goettingen|GALL_all_contig000657	12095	65.3493	11.917	Thiomonas arsenitoxydans	Burkholderiales	Proteobacteria
gnl|goettingen|GALL_all_contig000658	12077	66.134	14.8611	Rubrivivax gelatinosus	Burkholderiales	Proteobacteria
gnl|goettingen|GALL_all_contig000659	12075	70.9814	9.58534	Streptomyces avermitilis	Streptomycetales	Actinobacteria
gnl|goettingen|GALL_all_contig000660	12011	56.723	5.73941	Actinoplanes sp. SE50/110	Micromonosporales	Actinobacteria
gnl|goettingen|GALL_all_contig000661	11985	66.5999	18.7766	Thiomonas intermedia	Burkholderiales	Proteobacteria
gnl|goettingen|GALL_all_contig000662	11959	67.907	12.643	Azospira oryzae	Rhodocyclales	Proteobacteria
gnl|goettingen|GALL_all_contig000663	11930	57.8458	9.50587	Collimonas fungivorans	Burkholderiales	Proteobacteria
gnl|goettingen|GALL_all_contig000664	11918	58.9528	8.37397	Methylovorus sp. MP688	Methylophilales	Proteobacteria
gnl|goettingen|GALL_all_contig000665	11911	68.7768	10.156	Thiomonas arsenitoxydans	Burkholderiales	Proteobacteria
gnl|goettingen|GALL_all_contig000666	11909	72.3822	9.69376	Thiomonas arsenitoxydans	Burkholderiales	Proteobacteria
gnl|goettingen|GALL_all_contig000667	11893	61.4143	8.00437	Thiobacillus denitrificans	Hydrogenophilales	Proteobacteria
gnl|goettingen|GALL_all_contig000668	11879	60.0892	7.93358	Methylovorus glucosotrophus	Methylophilales	Proteobacteria
gnl|goettingen|GALL_all_contig000669	11873	70.3361	10.8624	Thiomonas sp. CB2	Burkholderiales	Proteobacteria
gnl|goettingen|GALL_all_contig000670	11846	70.6061	7.98126	Isoptericola variabilis	Micrococcales	Actinobacteria
gnl|goettingen|GALL_all_contig000671	11840	62.027	8.10701	Ramlibacter tataouinensis	Burkholderiales	Proteobacteria
gnl|goettingen|GALL_all_contig000672	11833	67.9963	13.1371	Herbaspirillum seropedicae	Burkholderiales	Proteobacteria
gnl|goettingen|GALL_all_contig000673	11789	69.5224	11.324	Burkholderia ubonensis	Burkholderiales	Proteobacteria
gnl|goettingen|GALL_all_contig000674	11783	65.8746	14.6237	Thauera humireducens	Rhodocyclales	Proteobacteria
gnl|goettingen|GALL_all_contig000675	11743	55.1477	10.9917	Methylovorus glucosotrophus	Methylophilales	Proteobacteria
gnl|goettingen|GALL_all_contig000676	11730	69.1816	10.6319	Methylibium petroleiphilum	Burkholderiales	Proteobacteria
gnl|goettingen|GALL_all_contig000677	11715	60.9475	8.10175	Azospira oryzae	Rhodocyclales	Proteobacteria
gnl|goettingen|GALL_all_contig000678	11714	71.803	8.13283	Cellulomonas flavigena	Micrococcales	Actinobacteria
gnl|goettingen|GALL_all_contig000679	11698	69.841	12.6225	Rubrivivax gelatinosus	Burkholderiales	Proteobacteria
gnl|goettingen|GALL_all_contig000680	11684	63.2061	13.2359	Thiomonas arsenitoxydans	Burkholderiales	Proteobacteria
gnl|goettingen|GALL_all_contig000681	11673	68.0545	11.488	Thiomonas intermedia	Burkholderiales	Proteobacteria
gnl|goettingen|GALL_all_contig000682	11599	69.0922	9.65445	[Cellvibrio] gilvus	Micrococcales	Actinobacteria
gnl|goettingen|GALL_all_contig000683	11591	70.6324	10.3593	Clavibacter michiganensis	Micrococcales	Actinobacteria
gnl|goettingen|GALL_all_contig000684	11584	71.0549	8.57545	[Cellvibrio] gilvus	Micrococcales	Actinobacteria
gnl|goettingen|GALL_all_contig000685	11532	70.3694	8.93947	Aeromicrobium erythreum	Propionibacteriales	Actinobacteria
gnl|goettingen|GALL_all_contig000686	11527	70.504	9.62835	Rubrivivax gelatinosus	Burkholderiales	Proteobacteria
gnl|goettingen|GALL_all_contig000687	11487	70.2272	10.4876	Thiomonas arsenitoxydans	Burkholderiales	Proteobacteria
gnl|goettingen|GALL_all_contig000688	11484	70.472	10.2881	Cellulomonas fimi	Micrococcales	Actinobacteria
gnl|goettingen|GALL_all_contig000689	11443	65.6821	38.8684	Achromobacter xylosoxidans	Burkholderiales	Proteobacteria
gnl|goettingen|GALL_all_contig000690	11400	55.5263	5.89333	Sanguibacter keddieii	Micrococcales	Actinobacteria
gnl|goettingen|GALL_all_contig000691	11399	69.5675	10.5428	Cellulomonas fimi	Micrococcales	Actinobacteria
gnl|goettingen|GALL_all_contig000692	11342	61.5941	147.012	Achromobacter xylosoxidans	Burkholderiales	Proteobacteria
gnl|goettingen|GALL_all_contig000693	11328	65.5456	12.4055	Acidithiobacillus ferrooxidans	Acidithiobacillales	Proteobacteria
gnl|goettingen|GALL_all_contig000694	11322	71.0387	9.22584	Xanthomonas sacchari	Xanthomonadales	Proteobacteria
gnl|goettingen|GALL_all_contig000695	11305	72.2954	8.05803	Cellulomonas fimi	Micrococcales	Actinobacteria
gnl|goettingen|GALL_all_contig000696	11281	71.7578	8.38959	Cellulomonas fimi	Micrococcales	Actinobacteria
gnl|goettingen|GALL_all_contig000697	11246	62.6	7.9254	Azoarcus sp. BH72	Rhodocyclales	Proteobacteria
gnl|goettingen|GALL_all_contig000698	11242	71.2418	9.44556	Isoptericola variabilis	Micrococcales	Actinobacteria
gnl|goettingen|GALL_all_contig000699	11232	67.2098	11.9969	Thiomonas intermedia	Burkholderiales	Proteobacteria
gnl|goettingen|GALL_all_contig000700	11227	69.9564	10.099	Rubrivivax gelatinosus	Burkholderiales	Proteobacteria
gnl|goettingen|GALL_all_contig000701	11144	59.7452	7.92615	Acidovorax sp. KKS102	Burkholderiales	Proteobacteria
gnl|goettingen|GALL_all_contig000702	11129	67.2387	10.8082	Thiomonas intermedia	Burkholderiales	Proteobacteria
gnl|goettingen|GALL_all_contig000703	11116	70.3131	10.0567	Cellulomonas flavigena	Micrococcales	Actinobacteria
gnl|goettingen|GALL_all_contig000704	11104	70.9474	10.4028	Burkholderia cenocepacia	Burkholderiales	Proteobacteria
gnl|goettingen|GALL_all_contig000705	11087	69.604	10.9121	Arthrobacter sp. YC-RL1	Micrococcales	Actinobacteria
gnl|goettingen|GALL_all_contig000706	11007	70.4279	8.86736	Cellulomonas fimi	Micrococcales	Actinobacteria
gnl|goettingen|GALL_all_contig000707	11003	71.1261	9.37535	Cellulomonas fimi	Micrococcales	Actinobacteria
gnl|goettingen|GALL_all_contig000708	10951	69.8749	8.8759	Thauera sp. MZ1T	Rhodocyclales	Proteobacteria
gnl|goettingen|GALL_all_contig000709	10949	62.0879	10.7929	Thiomonas arsenitoxydans	Burkholderiales	Proteobacteria
gnl|goettingen|GALL_all_contig000710	10935	61.7375	9.02085	Methylovorus sp. MP688	Methylophilales	Proteobacteria
gnl|goettingen|GALL_all_contig000711	10922	56.0886	6.11875	Not annotated	Not annotated	Not annotated
gnl|goettingen|GALL_all_contig000712	10896	69.062	11.1514	Thiomonas sp. CB2	Burkholderiales	Proteobacteria
gnl|goettingen|GALL_all_contig000713	10877	66.7096	13.3119	Rhodoferax ferrireducens	Burkholderiales	Proteobacteria
gnl|goettingen|GALL_all_contig000714	10832	70.5041	9.52603	Intrasporangium calvum	Micrococcales	Actinobacteria
gnl|goettingen|GALL_all_contig000715	10818	68.9222	10.9599	Azotobacter chroococcum	Pseudomonadales	Proteobacteria
gnl|goettingen|GALL_all_contig000716	10806	61.3178	8.82547	Methylobacillus flagellatus	Methylophilales	Proteobacteria
gnl|goettingen|GALL_all_contig000717	10779	55.0515	7.78291	Burkholderia pseudomallei	Burkholderiales	Proteobacteria
gnl|goettingen|GALL_all_contig000718	10735	67.4243	13.1517	Sulfuritalea hydrogenivorans	Rhodocyclales	Proteobacteria
gnl|goettingen|GALL_all_contig000719	10722	70.9196	8.93705	Streptomyces hygroscopicus	Streptomycetales	Actinobacteria
gnl|goettingen|GALL_all_contig000720	10704	69.1237	9.97982	[Cellvibrio] gilvus	Micrococcales	Actinobacteria
gnl|goettingen|GALL_all_contig000721	10704	69.5534	9.98374	Thiomonas intermedia	Burkholderiales	Proteobacteria
gnl|goettingen|GALL_all_contig000722	10685	52.9059	7.56668	Sulfuritalea hydrogenivorans	Rhodocyclales	Proteobacteria
gnl|goettingen|GALL_all_contig000723	10675	58.5105	7.60019	Candidatus Accumulibacter phosphatis	Not annotated	Proteobacteria
gnl|goettingen|GALL_all_contig000724	10671	70.7619	8.99934	Xylanimonas cellulosilytica	Micrococcales	Actinobacteria
gnl|goettingen|GALL_all_contig000725	10621	70.2853	9.45128	Aeromicrobium erythreum	Propionibacteriales	Actinobacteria
gnl|goettingen|GALL_all_contig000726	10602	56.7063	8.37191	Methylovorus glucosotrophus	Methylophilales	Proteobacteria
gnl|goettingen|GALL_all_contig000727	10602	59.8189	8.74439	Sulfuricella denitrificans	Sulfuricellales	Proteobacteria
gnl|goettingen|GALL_all_contig000728	10580	70.5766	10.0256	Cellulomonas fimi	Micrococcales	Actinobacteria
gnl|goettingen|GALL_all_contig000729	10550	70.4265	9.36483	Isoptericola variabilis	Micrococcales	Actinobacteria
gnl|goettingen|GALL_all_contig000730	10516	56.609	5.24762	Streptomyces avermitilis	Streptomycetales	Actinobacteria
gnl|goettingen|GALL_all_contig000731	10495	67.6131	11.4244	Thiomonas intermedia	Burkholderiales	Proteobacteria
gnl|goettingen|GALL_all_contig000732	10493	56.4472	10.3029	Methylovorus sp. MP688	Methylophilales	Proteobacteria
gnl|goettingen|GALL_all_contig000733	10470	70.659	10.2523	Rubrivivax gelatinosus	Burkholderiales	Proteobacteria
gnl|goettingen|GALL_all_contig000734	10458	71.6485	8.50392	Beutenbergia cavernae	Micrococcales	Actinobacteria
gnl|goettingen|GALL_all_contig000735	10431	68.5361	10.038	Microbacterium sp. XT11	Micrococcales	Actinobacteria
gnl|goettingen|GALL_all_contig000736	10422	68.1347	12.3412	Burkholderia ubonensis	Burkholderiales	Proteobacteria
gnl|goettingen|GALL_all_contig000737	10380	69.8266	9.60173	Cellulomonas fimi	Micrococcales	Actinobacteria
gnl|goettingen|GALL_all_contig000738	10365	68.6348	13.0988	Thiomonas intermedia	Burkholderiales	Proteobacteria
gnl|goettingen|GALL_all_contig000739	10348	68.8152	10.5146	Thiomonas sp. CB2	Burkholderiales	Proteobacteria
gnl|goettingen|GALL_all_contig000740	10340	69.352	11.0655	Thiomonas arsenitoxydans	Burkholderiales	Proteobacteria
gnl|goettingen|GALL_all_contig000741	10335	71.7658	9.37726	Cellulomonas fimi	Micrococcales	Actinobacteria
gnl|goettingen|GALL_all_contig000742	10324	70.7381	11.6459	Thiomonas sp. CB2	Burkholderiales	Proteobacteria
gnl|goettingen|GALL_all_contig000743	10279	61.183	9.45559	Methylovorus sp. MP688	Methylophilales	Proteobacteria
gnl|goettingen|GALL_all_contig000744	10262	69.4601	11.063	Burkholderiales bacterium GJ-E10	Burkholderiales	Proteobacteria
gnl|goettingen|GALL_all_contig000745	10260	71.4522	10.6236	Thauera sp. MZ1T	Rhodocyclales	Proteobacteria
gnl|goettingen|GALL_all_contig000746	10255	68.7372	11.4152	[Polyangium] brachysporum	Burkholderiales	Proteobacteria
gnl|goettingen|GALL_all_contig000747	10247	59.998	8.8948	Methylobacillus flagellatus	Methylophilales	Proteobacteria
gnl|goettingen|GALL_all_contig000748	10233	67.3116	13.1875	Thiomonas sp. CB2	Burkholderiales	Proteobacteria
gnl|goettingen|GALL_all_contig000749	10218	63.5447	13.1709	Not annotated	Not annotated	Not annotated
gnl|goettingen|GALL_all_contig000750	10188	71.7609	8.53671	[Cellvibrio] gilvus	Micrococcales	Actinobacteria
gnl|goettingen|GALL_all_contig000751	10133	71.7853	8.74795	[Cellvibrio] gilvus	Micrococcales	Actinobacteria
gnl|goettingen|GALL_all_contig000752	10126	54.2662	6.70581	Not annotated	Not annotated	Not annotated
gnl|goettingen|GALL_all_contig000753	10125	61.6889	9.00593	Azoarcus sp. BH72	Rhodocyclales	Proteobacteria
gnl|goettingen|GALL_all_contig000754	10104	62.8266	7.79266	Neorhizobium galegae	Rhizobiales	Proteobacteria
gnl|goettingen|GALL_all_contig000755	10091	71.3705	8.90952	Mycobacterium phlei	Corynebacteriales	Actinobacteria
gnl|goettingen|GALL_all_contig000756	10091	70.2606	9.6594	Saccharothrix espanaensis	Pseudonocardiales	Actinobacteria
gnl|goettingen|GALL_all_contig000757	10057	62.6131	12.6591	Thiomonas arsenitoxydans	Burkholderiales	Proteobacteria
gnl|goettingen|GALL_all_contig000758	10048	71.5963	8.42715	Cellulomonas fimi	Micrococcales	Actinobacteria
gnl|goettingen|GALL_all_contig000759	10040	66.1255	12.7834	Rhodanobacter denitrificans	Xanthomonadales	Proteobacteria
gnl|goettingen|GALL_all_contig000760	10024	68.4757	9.67139	Thiomonas sp. CB2	Burkholderiales	Proteobacteria
gnl|goettingen|GALL_all_contig000761	10018	64.6636	11.8056	Acidovorax avenae	Burkholderiales	Proteobacteria
gnl|goettingen|GALL_all_contig000762	10012	66.2505	12.9447	Thiomonas arsenitoxydans	Burkholderiales	Proteobacteria
Contigs < 10 kb
gnl|goettingen|GALL_all_contig000763	9972	71.059	9.46249	Burkholderia ubonensis	Burkholderiales	Proteobacteria
gnl|goettingen|GALL_all_contig000764	9968	72.4819	8.03632	Cellulomonas fimi	Micrococcales	Actinobacteria
gnl|goettingen|GALL_all_contig000765	9960	71.2048	10.4413	Not annotated	Not annotated	Not annotated
gnl|goettingen|GALL_all_contig000766	9933	68.9318	7.45142	Thiomonas intermedia	Burkholderiales	Proteobacteria
gnl|goettingen|GALL_all_contig000767	9927	65.4276	14.1398	Pseudomonas citronellolis	Pseudomonadales	Proteobacteria
gnl|goettingen|GALL_all_contig000768	9922	66.5793	15.1359	Thiomonas sp. CB2	Burkholderiales	Proteobacteria
gnl|goettingen|GALL_all_contig000769	9915	57.3374	8.0358	Sideroxydans lithotrophicus	Gallionellales	Proteobacteria
gnl|goettingen|GALL_all_contig000770	9913	70.2411	9.81701	Thiomonas arsenitoxydans	Burkholderiales	Proteobacteria
gnl|goettingen|GALL_all_contig000771	9904	62.4899	7.89499	Sideroxydans lithotrophicus	Gallionellales	Proteobacteria
gnl|goettingen|GALL_all_contig000772	9901	70.6494	11.8403	Rubrivivax gelatinosus	Burkholderiales	Proteobacteria
gnl|goettingen|GALL_all_contig000773	9881	62.2002	6.43467	Methylovorus glucosotrophus	Methylophilales	Proteobacteria
gnl|goettingen|GALL_all_contig000774	9881	61.0161	8.69851	Methylovorus sp. MP688	Methylophilales	Proteobacteria
gnl|goettingen|GALL_all_contig000775	9809	59.4964	5.76206	Thiomonas arsenitoxydans	Burkholderiales	Proteobacteria
gnl|goettingen|GALL_all_contig000776	9786	68.1279	11.1884	Thiomonas sp. CB2	Burkholderiales	Proteobacteria
gnl|goettingen|GALL_all_contig000777	9740	68.5318	10.6501	Not annotated	Not annotated	Not annotated
gnl|goettingen|GALL_all_contig000778	9739	73.6626	6.92494	Cellulomonas flavigena	Micrococcales	Actinobacteria
gnl|goettingen|GALL_all_contig000779	9714	71.5977	8.32747	[Cellvibrio] gilvus	Micrococcales	Actinobacteria
gnl|goettingen|GALL_all_contig000780	9711	53.4857	5.99928	Streptomyces nodosus	Streptomycetales	Actinobacteria
gnl|goettingen|GALL_all_contig000781	9703	70.5452	8.43368	Cellulomonas fimi	Micrococcales	Actinobacteria
gnl|goettingen|GALL_all_contig000782	9694	71.6835	7.98267	Leptothrix cholodnii	Burkholderiales	Proteobacteria
gnl|goettingen|GALL_all_contig000783	9692	54.5811	7.20574	Xenorhabdus nematophila	Enterobacteriales	Proteobacteria
gnl|goettingen|GALL_all_contig000784	9690	69.8968	11.6609	Achromobacter denitrificans	Burkholderiales	Proteobacteria
gnl|goettingen|GALL_all_contig000785	9684	71.014	8.43649	Leptothrix cholodnii	Burkholderiales	Proteobacteria
gnl|goettingen|GALL_all_contig000786	9666	54.8934	7.5181	Streptosporangium roseum	Streptosporangiales	Actinobacteria
gnl|goettingen|GALL_all_contig000787	9647	62.1022	16.8338	Sulfuritalea hydrogenivorans	Rhodocyclales	Proteobacteria
gnl|goettingen|GALL_all_contig000788	9636	68.8564	11.7093	Thiomonas sp. CB2	Burkholderiales	Proteobacteria
gnl|goettingen|GALL_all_contig000789	9621	69.7329	34.4107	Magnetospirillum sp. XM-1	Rhodospirillales	Proteobacteria
gnl|goettingen|GALL_all_contig000790	9614	56.5113	15.0412	Thiomonas sp. CB2	Burkholderiales	Proteobacteria
gnl|goettingen|GALL_all_contig000791	9614	56.4697	5.42209	Pimelobacter simplex	Propionibacteriales	Actinobacteria
gnl|goettingen|GALL_all_contig000792	9567	72.2588	9.56716	Candidatus Accumulibacter phosphatis	Not annotated	Proteobacteria
gnl|goettingen|GALL_all_contig000793	9567	39.9289	32.2184	Vibrio coralliilyticus	Vibrionales	Proteobacteria
gnl|goettingen|GALL_all_contig000794	9567	64.3671	8.63165	Acidovorax avenae	Burkholderiales	Proteobacteria
gnl|goettingen|GALL_all_contig000795	9551	72.2123	7.27317	Cellulomonas fimi	Micrococcales	Actinobacteria
gnl|goettingen|GALL_all_contig000796	9540	60.1572	7.7499	Methylobacillus flagellatus	Methylophilales	Proteobacteria
gnl|goettingen|GALL_all_contig000797	9533	70.7437	8.29382	Microterricola viridarii	Micrococcales	Actinobacteria
gnl|goettingen|GALL_all_contig000798	9510	54.3323	13.1407	Burkholderia cepacia	Burkholderiales	Proteobacteria
gnl|goettingen|GALL_all_contig000799	9493	67.1442	39.5793	Azospirillum brasilense	Rhodospirillales	Proteobacteria
gnl|goettingen|GALL_all_contig000800	9482	54.0181	10.2683	Variovorax paradoxus	Burkholderiales	Proteobacteria
gnl|goettingen|GALL_all_contig000801	9463	62.2213	8.36595	Methylovorus sp. MP688	Methylophilales	Proteobacteria
gnl|goettingen|GALL_all_contig000802	9461	66.3461	13.3517	Thiomonas sp. CB2	Burkholderiales	Proteobacteria
gnl|goettingen|GALL_all_contig000803	9453	60.7532	9.31916	Not annotated	Not annotated	Not annotated
gnl|goettingen|GALL_all_contig000804	9443	70.2637	9.60256	Burkholderiales bacterium GJ-E10	Burkholderiales	Proteobacteria
gnl|goettingen|GALL_all_contig000805	9432	70.6849	10.7904	Rubrivivax gelatinosus	Burkholderiales	Proteobacteria
gnl|goettingen|GALL_all_contig000806	9424	59.1999	8.68315	Herbaspirillum rubrisubalbicans	Burkholderiales	Proteobacteria
gnl|goettingen|GALL_all_contig000807	9397	70.746	8.98212	Cellulomonas fimi	Micrococcales	Actinobacteria
gnl|goettingen|GALL_all_contig000808	9393	72.1601	7.78622	Cellulomonas fimi	Micrococcales	Actinobacteria
gnl|goettingen|GALL_all_contig000809	9389	68.5909	10.3049	Nakamurella multipartita	Nakamurellales	Actinobacteria
gnl|goettingen|GALL_all_contig000810	9383	72.0878	10.3877	Leptothrix cholodnii	Burkholderiales	Proteobacteria
gnl|goettingen|GALL_all_contig000811	9381	73.4143	7.26308	Pimelobacter simplex	Propionibacteriales	Actinobacteria
gnl|goettingen|GALL_all_contig000812	9380	64.371	12.2417	Thiomonas arsenitoxydans	Burkholderiales	Proteobacteria
gnl|goettingen|GALL_all_contig000813	9368	60.0021	8.10515	Thauera sp. MZ1T	Rhodocyclales	Proteobacteria
gnl|goettingen|GALL_all_contig000814	9350	69.6684	13.9376	Thiomonas arsenitoxydans	Burkholderiales	Proteobacteria
gnl|goettingen|GALL_all_contig000815	9316	69.3323	10.5497	Thiobacillus denitrificans	Hydrogenophilales	Proteobacteria
gnl|goettingen|GALL_all_contig000816	9311	70.3254	8.59242	Kribbella flavida	Propionibacteriales	Actinobacteria
gnl|goettingen|GALL_all_contig000817	9288	58.2364	9.25915	Azospira oryzae	Rhodocyclales	Proteobacteria
gnl|goettingen|GALL_all_contig000818	9280	68.0065	11.9633	Thiomonas arsenitoxydans	Burkholderiales	Proteobacteria
gnl|goettingen|GALL_all_contig000819	9273	60.2502	7.98382	Methylovorus glucosotrophus	Methylophilales	Proteobacteria
gnl|goettingen|GALL_all_contig000820	9245	70.5679	8.76095	Cellulomonas fimi	Micrococcales	Actinobacteria
gnl|goettingen|GALL_all_contig000821	9241	59.9827	8.72665	Chromobacterium violaceum	Neisseriales	Proteobacteria
gnl|goettingen|GALL_all_contig000822	9228	63.0147	143.75	Not annotated	Not annotated	Not annotated
gnl|goettingen|GALL_all_contig000823	9150	70.0984	11.7142	Alicycliphilus denitrificans	Burkholderiales	Proteobacteria
gnl|goettingen|GALL_all_contig000824	9140	67.6477	9.6395	Burkholderiales bacterium GJ-E10	Burkholderiales	Proteobacteria
gnl|goettingen|GALL_all_contig000825	9105	56.9577	5.55135	Streptomyces cattleya	Streptomycetales	Actinobacteria
gnl|goettingen|GALL_all_contig000826	9096	62.3461	8.96603	Leptothrix cholodnii	Burkholderiales	Proteobacteria
gnl|goettingen|GALL_all_contig000827	9090	72.2662	8.73058	Leptothrix cholodnii	Burkholderiales	Proteobacteria
gnl|goettingen|GALL_all_contig000828	9087	62.9141	8.20458	Burkholderia pseudomallei	Burkholderiales	Proteobacteria
gnl|goettingen|GALL_all_contig000829	9077	69.7257	11.4248	Thiomonas arsenitoxydans	Burkholderiales	Proteobacteria
gnl|goettingen|GALL_all_contig000830	9076	61.9216	7.80256	Collimonas fungivorans	Burkholderiales	Proteobacteria
gnl|goettingen|GALL_all_contig000831	9054	71.5154	8.31378	Cellulomonas flavigena	Micrococcales	Actinobacteria
gnl|goettingen|GALL_all_contig000832	9049	72.3947	9.48635	Chromobacterium violaceum	Neisseriales	Proteobacteria
gnl|goettingen|GALL_all_contig000833	9035	68.5335	10.9843	Rubrivivax gelatinosus	Burkholderiales	Proteobacteria
gnl|goettingen|GALL_all_contig000834	9035	69.9723	11.5847	Cellulomonas flavigena	Micrococcales	Actinobacteria
gnl|goettingen|GALL_all_contig000835	9028	71.3447	8.4043	Cellulomonas fimi	Micrococcales	Actinobacteria
gnl|goettingen|GALL_all_contig000836	9014	60.0067	9.27479	Methylobacillus flagellatus	Methylophilales	Proteobacteria
gnl|goettingen|GALL_all_contig000837	9007	64.5609	40.5744	Cupriavidus necator	Burkholderiales	Proteobacteria
gnl|goettingen|GALL_all_contig000838	9004	72.7343	8.21468	Cellulomonas fimi	Micrococcales	Actinobacteria
gnl|goettingen|GALL_all_contig000839	8979	70.4867	10.8062	Thiomonas arsenitoxydans	Burkholderiales	Proteobacteria
gnl|goettingen|GALL_all_contig000840	8968	66.7261	12.5918	Thiomonas intermedia	Burkholderiales	Proteobacteria
gnl|goettingen|GALL_all_contig000841	8956	73.6601	7.79533	Thiomonas intermedia	Burkholderiales	Proteobacteria
gnl|goettingen|GALL_all_contig000842	8943	71.0388	8.82825	Cellulomonas fimi	Micrococcales	Actinobacteria
gnl|goettingen|GALL_all_contig000843	8940	59.1499	8.67282	Methylovorus sp. MP688	Methylophilales	Proteobacteria
gnl|goettingen|GALL_all_contig000844	8939	72.5473	9.41716	Burkholderia cepacia	Burkholderiales	Proteobacteria
gnl|goettingen|GALL_all_contig000845	8908	62.9659	8.82084	Methylibium petroleiphilum	Burkholderiales	Proteobacteria
gnl|goettingen|GALL_all_contig000846	8899	70.0528	9.83751	Thiomonas intermedia	Burkholderiales	Proteobacteria
gnl|goettingen|GALL_all_contig000847	8894	70.9917	9.27254	Bifidobacterium scardovii	Bifidobacteriales	Actinobacteria
gnl|goettingen|GALL_all_contig000848	8884	62.2805	8.87719	Sideroxydans lithotrophicus	Gallionellales	Proteobacteria
gnl|goettingen|GALL_all_contig000849	8882	58.7368	8.08422	Methylobacillus flagellatus	Methylophilales	Proteobacteria
gnl|goettingen|GALL_all_contig000850	8879	48.5528	6.30431	Not annotated	Not annotated	Not annotated
gnl|goettingen|GALL_all_contig000851	8866	61.4595	23.9295	Cellulomonas fimi	Micrococcales	Actinobacteria
gnl|goettingen|GALL_all_contig000852	8861	67.3287	10.8278	Pseudonocardia sp. HH130629-09	Pseudonocardiales	Actinobacteria
gnl|goettingen|GALL_all_contig000853	8858	59.3475	9.06175	Candidatus Thiodictyon syntrophicum	Chromatiales	Proteobacteria
gnl|goettingen|GALL_all_contig000854	8844	50.9385	7.23134	Not annotated	Not annotated	Not annotated
gnl|goettingen|GALL_all_contig000855	8818	63.2456	7.10978	Methylovorus glucosotrophus	Methylophilales	Proteobacteria
gnl|goettingen|GALL_all_contig000856	8809	57.0893	5.39528	Frankia sp. EAN1pec	Frankiales	Actinobacteria
gnl|goettingen|GALL_all_contig000857	8794	69.4451	11.7895	Thiomonas sp. CB2	Burkholderiales	Proteobacteria
gnl|goettingen|GALL_all_contig000858	8794	66.6136	11.8862	Sulfuritalea hydrogenivorans	Rhodocyclales	Proteobacteria
gnl|goettingen|GALL_all_contig000859	8794	66.1815	11.1183	Thauera humireducens	Rhodocyclales	Proteobacteria
gnl|goettingen|GALL_all_contig000860	8759	71.0469	10.0801	Actinoplanes sp. SE50/110	Micromonosporales	Actinobacteria
gnl|goettingen|GALL_all_contig000861	8737	70.5849	10.4763	Thiomonas arsenitoxydans	Burkholderiales	Proteobacteria
gnl|goettingen|GALL_all_contig000862	8733	70.1706	10.8625	Thiomonas sp. CB2	Burkholderiales	Proteobacteria
gnl|goettingen|GALL_all_contig000863	8722	44.1183	27.6509	Polaromonas sp. JS666	Burkholderiales	Proteobacteria
gnl|goettingen|GALL_all_contig000864	8711	70.6693	8.99874	Cellulomonas flavigena	Micrococcales	Actinobacteria
gnl|goettingen|GALL_all_contig000865	8710	58.3008	7.53077	endosymbiont of unidentified scaly snail isolate Monju	Not annotated	Proteobacteria
gnl|goettingen|GALL_all_contig000866	8683	62.0753	18.0091	Thiomonas arsenitoxydans	Burkholderiales	Proteobacteria
gnl|goettingen|GALL_all_contig000867	8680	71.371	9.37385	Leptothrix cholodnii	Burkholderiales	Proteobacteria
gnl|goettingen|GALL_all_contig000868	8678	60.0023	5.20074	Rhodovulum sulfidophilum	Rhodobacterales	Proteobacteria
gnl|goettingen|GALL_all_contig000869	8646	65.2903	13.9067	Thiomonas sp. CB2	Burkholderiales	Proteobacteria
gnl|goettingen|GALL_all_contig000870	8639	72.6473	7.03762	Sinomonas atrocyanea	Micrococcales	Actinobacteria
gnl|goettingen|GALL_all_contig000871	8638	56.564	10.4121	Thiobacillus denitrificans	Hydrogenophilales	Proteobacteria
gnl|goettingen|GALL_all_contig000872	8627	61.435	8.244	Rhodocyclaceae bacterium PG1-Ca6	Rhodocyclales	Proteobacteria
gnl|goettingen|GALL_all_contig000873	8606	73.0421	7.69033	Cellulomonas fimi	Micrococcales	Actinobacteria
gnl|goettingen|GALL_all_contig000874	8592	72.23	8.5625	Thiomonas arsenitoxydans	Burkholderiales	Proteobacteria
gnl|goettingen|GALL_all_contig000875	8589	60.1816	7.37362	Pandoraea pnomenusa	Burkholderiales	Proteobacteria
gnl|goettingen|GALL_all_contig000876	8532	71.2494	9.97175	Rubrivivax gelatinosus	Burkholderiales	Proteobacteria
gnl|goettingen|GALL_all_contig000877	8520	69.9413	10.695	Cellulomonas fimi	Micrococcales	Actinobacteria
gnl|goettingen|GALL_all_contig000878	8502	69.7836	8.00553	Isoptericola variabilis	Micrococcales	Actinobacteria
gnl|goettingen|GALL_all_contig000879	8500	65.1765	12.6601	Thiomonas sp. CB2	Burkholderiales	Proteobacteria
gnl|goettingen|GALL_all_contig000880	8492	59.5384	8.99117	Achromobacter xylosoxidans	Burkholderiales	Proteobacteria
gnl|goettingen|GALL_all_contig000881	8480	70.9316	8.17488	Sanguibacter keddieii	Micrococcales	Actinobacteria
gnl|goettingen|GALL_all_contig000882	8471	69.4605	9.0281	Geodermatophilus obscurus	Geodermatophilales	Actinobacteria
gnl|goettingen|GALL_all_contig000883	8471	71.1486	7.1465	Cellulomonas flavigena	Micrococcales	Actinobacteria
gnl|goettingen|GALL_all_contig000884	8461	60.8321	8.84033	Cupriavidus necator	Burkholderiales	Proteobacteria
gnl|goettingen|GALL_all_contig000885	8450	62.7574	7.67775	Thauera humireducens	Rhodocyclales	Proteobacteria
gnl|goettingen|GALL_all_contig000886	8431	69.2919	12.8071	Acidovorax avenae	Burkholderiales	Proteobacteria
gnl|goettingen|GALL_all_contig000887	8426	65.5234	13.2654	Thiomonas intermedia	Burkholderiales	Proteobacteria
gnl|goettingen|GALL_all_contig000888	8426	68.4785	8.37254	Kribbella flavida	Propionibacteriales	Actinobacteria
gnl|goettingen|GALL_all_contig000889	8424	53.2882	7.3699	Burkholderia cepacia	Burkholderiales	Proteobacteria
gnl|goettingen|GALL_all_contig000890	8423	66.8289	15.9259	Thiomonas arsenitoxydans	Burkholderiales	Proteobacteria
gnl|goettingen|GALL_all_contig000891	8414	54.7896	5.54516	Thermobispora bispora	Not annotated	Actinobacteria
gnl|goettingen|GALL_all_contig000892	8412	72.777	8.79066	Cellulomonas fimi	Micrococcales	Actinobacteria
gnl|goettingen|GALL_all_contig000893	8400	69.0476	12.745	Thiomonas sp. CB2	Burkholderiales	Proteobacteria
gnl|goettingen|GALL_all_contig000894	8397	71.5375	8.87484	Cellulomonas fimi	Micrococcales	Actinobacteria
gnl|goettingen|GALL_all_contig000895	8396	63.2801	7.5692	Methylobacillus flagellatus	Methylophilales	Proteobacteria
gnl|goettingen|GALL_all_contig000896	8394	71.5392	9.15046	Alicycliphilus denitrificans	Burkholderiales	Proteobacteria
gnl|goettingen|GALL_all_contig000897	8387	69.8939	11.3505	Thiomonas intermedia	Burkholderiales	Proteobacteria
gnl|goettingen|GALL_all_contig000898	8385	69.0161	9.88599	Thiomonas intermedia	Burkholderiales	Proteobacteria
gnl|goettingen|GALL_all_contig000899	8352	71.3242	9.14787	Thiobacillus denitrificans	Hydrogenophilales	Proteobacteria
gnl|goettingen|GALL_all_contig000900	8343	61.9441	9.01271	Azospira oryzae	Rhodocyclales	Proteobacteria
gnl|goettingen|GALL_all_contig000901	8332	70.6193	11.5406	Thiomonas arsenitoxydans	Burkholderiales	Proteobacteria
gnl|goettingen|GALL_all_contig000902	8310	65.0542	14.7182	Not annotated	Not annotated	Not annotated
gnl|goettingen|GALL_all_contig000903	8304	71.4957	8.69135	Cellulomonas flavigena	Micrococcales	Actinobacteria
gnl|goettingen|GALL_all_contig000904	8302	69.7784	11.7227	Thiomonas arsenitoxydans	Burkholderiales	Proteobacteria
gnl|goettingen|GALL_all_contig000905	8300	52.1446	8.22928	Thiobacillus denitrificans	Hydrogenophilales	Proteobacteria
gnl|goettingen|GALL_all_contig000906	8293	71.8437	8.24068	[Cellvibrio] gilvus	Micrococcales	Actinobacteria
gnl|goettingen|GALL_all_contig000907	8289	73.1572	7.56533	Sanguibacter keddieii	Micrococcales	Actinobacteria
gnl|goettingen|GALL_all_contig000908	8265	62.2263	7.1003	Methylovorus glucosotrophus	Methylophilales	Proteobacteria
gnl|goettingen|GALL_all_contig000909	8251	72.161	7.19149	Blastococcus saxobsidens	Geodermatophilales	Actinobacteria
gnl|goettingen|GALL_all_contig000910	8241	61.4124	7.6316	Sideroxydans lithotrophicus	Gallionellales	Proteobacteria
gnl|goettingen|GALL_all_contig000911	8202	59.1441	8.15972	Aromatoleum aromaticum	Rhodocyclales	Proteobacteria
gnl|goettingen|GALL_all_contig000912	8188	67.4402	11.4822	Thiomonas sp. CB2	Burkholderiales	Proteobacteria
gnl|goettingen|GALL_all_contig000913	8174	61.7568	6.90188	Methylobacillus flagellatus	Methylophilales	Proteobacteria
gnl|goettingen|GALL_all_contig000914	8144	72.2372	8.43283	Cellulomonas fimi	Micrococcales	Actinobacteria
gnl|goettingen|GALL_all_contig000915	8142	68.9511	10.3557	Nocardioides sp. JS614	Propionibacteriales	Actinobacteria
gnl|goettingen|GALL_all_contig000916	8131	69.7331	8.73546	Thiomonas sp. CB2	Burkholderiales	Proteobacteria
gnl|goettingen|GALL_all_contig000917	8130	57.8106	4.83309	Streptomyces pristinaespiralis	Streptomycetales	Actinobacteria
gnl|goettingen|GALL_all_contig000918	8126	62.1585	10.2382	Bradyrhizobium oligotrophicum	Rhizobiales	Proteobacteria
gnl|goettingen|GALL_all_contig000919	8119	68.6045	10.8763	Beutenbergia cavernae	Micrococcales	Actinobacteria
gnl|goettingen|GALL_all_contig000920	8118	68.1572	12.5916	Thiomonas arsenitoxydans	Burkholderiales	Proteobacteria
gnl|goettingen|GALL_all_contig000921	8114	69.2137	12.271	Rubrivivax gelatinosus	Burkholderiales	Proteobacteria
gnl|goettingen|GALL_all_contig000922	8106	55.4281	190.319	Opitutus terrae	Opitutales	Verrucomicrobia
gnl|goettingen|GALL_all_contig000923	8101	63.4119	19.207	Thiomonas sp. CB2	Burkholderiales	Proteobacteria
gnl|goettingen|GALL_all_contig000924	8099	62.1682	38.3589	Burkholderia fungorum	Burkholderiales	Proteobacteria
gnl|goettingen|GALL_all_contig000925	8093	62.6714	9.01075	Methylobacillus flagellatus	Methylophilales	Proteobacteria
gnl|goettingen|GALL_all_contig000926	8076	61.7261	5.80696	Burkholderia multivorans	Burkholderiales	Proteobacteria
gnl|goettingen|GALL_all_contig000927	8068	61.1428	7.34172	Methylovorus glucosotrophus	Methylophilales	Proteobacteria
gnl|goettingen|GALL_all_contig000928	8067	71.4516	9.11615	Nocardia farcinica	Corynebacteriales	Actinobacteria
gnl|goettingen|GALL_all_contig000929	8056	71.3133	10.1072	Thiomonas sp. CB2	Burkholderiales	Proteobacteria
gnl|goettingen|GALL_all_contig000930	8055	67.4736	10.5304	Kocuria turfanensis	Micrococcales	Actinobacteria
gnl|goettingen|GALL_all_contig000931	8054	65.334	15.2363	Rubrivivax gelatinosus	Burkholderiales	Proteobacteria
gnl|goettingen|GALL_all_contig000932	8026	63.2943	7.91104	Sulfuritalea hydrogenivorans	Rhodocyclales	Proteobacteria
gnl|goettingen|GALL_all_contig000933	7994	58.8692	8.64148	Methylovorus glucosotrophus	Methylophilales	Proteobacteria
gnl|goettingen|GALL_all_contig000934	7969	55.7535	8.44949	Methylococcus capsulatus	Methylococcales	Proteobacteria
gnl|goettingen|GALL_all_contig000935	7963	71.8071	8.22416	Isoptericola variabilis	Micrococcales	Actinobacteria
gnl|goettingen|GALL_all_contig000936	7961	71.0966	8.33187	Thiomonas arsenitoxydans	Burkholderiales	Proteobacteria
gnl|goettingen|GALL_all_contig000937	7950	72.7799	7.8527	Isoptericola variabilis	Micrococcales	Actinobacteria
gnl|goettingen|GALL_all_contig000938	7939	65.5372	39.8645	Not annotated	Not annotated	Not annotated
gnl|goettingen|GALL_all_contig000939	7924	57.6729	7.24811	Not annotated	Not annotated	Not annotated
gnl|goettingen|GALL_all_contig000940	7920	71.9823	7.60114	Isoptericola variabilis	Micrococcales	Actinobacteria
gnl|goettingen|GALL_all_contig000941	7913	49.6019	5.96967	Not annotated	Not annotated	Not annotated
gnl|goettingen|GALL_all_contig000942	7895	69.031	10.2058	Thiomonas sp. CB2	Burkholderiales	Proteobacteria
gnl|goettingen|GALL_all_contig000943	7894	72.7515	7.56372	Streptomyces reticuli	Streptomycetales	Actinobacteria
gnl|goettingen|GALL_all_contig000944	7878	66.7936	13.088	Rubrivivax gelatinosus	Burkholderiales	Proteobacteria
gnl|goettingen|GALL_all_contig000945	7875	53.0159	7.94451	Sulfuricella denitrificans	Sulfuricellales	Proteobacteria
gnl|goettingen|GALL_all_contig000946	7872	54.5224	13.9278	Not annotated	Not annotated	Not annotated
gnl|goettingen|GALL_all_contig000947	7871	58.633	9.24406	Sideroxydans lithotrophicus	Gallionellales	Proteobacteria
gnl|goettingen|GALL_all_contig000948	7865	70.0826	12.0598	Thiomonas sp. CB2	Burkholderiales	Proteobacteria
gnl|goettingen|GALL_all_contig000949	7860	64.7583	10.3821	Thiomonas sp. CB2	Burkholderiales	Proteobacteria
gnl|goettingen|GALL_all_contig000950	7835	55.8775	6.75558	Not annotated	Not annotated	Not annotated
gnl|goettingen|GALL_all_contig000951	7834	71.1259	11.2152	Methylibium petroleiphilum	Burkholderiales	Proteobacteria
gnl|goettingen|GALL_all_contig000952	7833	61.1898	8.42538	Castellaniella defragrans	Burkholderiales	Proteobacteria
gnl|goettingen|GALL_all_contig000953	7821	61.3093	4.2111	Bradyrhizobium oligotrophicum	Rhizobiales	Proteobacteria
gnl|goettingen|GALL_all_contig000954	7789	72.5382	7.73167	Cellulomonas flavigena	Micrococcales	Actinobacteria
gnl|goettingen|GALL_all_contig000955	7769	67.6535	13.6786	Azoarcus sp. KH32C	Rhodocyclales	Proteobacteria
gnl|goettingen|GALL_all_contig000956	7762	63.2698	41.4768	Magnetospirillum sp. XM-1	Rhodospirillales	Proteobacteria
gnl|goettingen|GALL_all_contig000957	7759	72.9089	8.91262	Pseudomonas entomophila	Pseudomonadales	Proteobacteria
gnl|goettingen|GALL_all_contig000958	7752	61.2229	9.38854	Thauera humireducens	Rhodocyclales	Proteobacteria
gnl|goettingen|GALL_all_contig000959	7751	71.2553	8.12244	Cellulomonas flavigena	Micrococcales	Actinobacteria
gnl|goettingen|GALL_all_contig000960	7738	71.0261	10.3219	Burkholderia multivorans	Burkholderiales	Proteobacteria
gnl|goettingen|GALL_all_contig000961	7721	61.6241	8.28481	Sulfuricella denitrificans	Sulfuricellales	Proteobacteria
gnl|goettingen|GALL_all_contig000962	7719	71.2009	9.11387	Burkholderia oklahomensis	Burkholderiales	Proteobacteria
gnl|goettingen|GALL_all_contig000963	7713	68.4947	11.2182	Thiomonas sp. CB2	Burkholderiales	Proteobacteria
gnl|goettingen|GALL_all_contig000964	7713	58.4208	8.59484	Rhodopseudomonas palustris	Rhizobiales	Proteobacteria
gnl|goettingen|GALL_all_contig000965	7710	68.0934	12.1523	Thiomonas intermedia	Burkholderiales	Proteobacteria
gnl|goettingen|GALL_all_contig000966	7710	71.3489	9.48521	Ralstonia solanacearum	Burkholderiales	Proteobacteria
gnl|goettingen|GALL_all_contig000967	7694	72.2901	7.40044	Cellulomonas fimi	Micrococcales	Actinobacteria
gnl|goettingen|GALL_all_contig000968	7680	68.2552	9.95078	Ralstonia pickettii	Burkholderiales	Proteobacteria
gnl|goettingen|GALL_all_contig000969	7679	71.0119	10.7743	Burkholderia cenocepacia	Burkholderiales	Proteobacteria
gnl|goettingen|GALL_all_contig000970	7675	58.2932	7.76208	Candidatus Accumulibacter phosphatis	Not annotated	Proteobacteria
gnl|goettingen|GALL_all_contig000971	7663	57.3927	5.87864	Not annotated	Not annotated	Not annotated
gnl|goettingen|GALL_all_contig000972	7663	69.6464	11.5754	Burkholderia vietnamiensis	Burkholderiales	Proteobacteria
gnl|goettingen|GALL_all_contig000973	7663	62.5343	4.83401	Methylobacterium radiotolerans	Rhizobiales	Proteobacteria
gnl|goettingen|GALL_all_contig000974	7659	55.3858	5.61392	Devosia sp. H5989	Rhizobiales	Proteobacteria
gnl|goettingen|GALL_all_contig000975	7655	72.2926	8.67538	Cellulomonas fimi	Micrococcales	Actinobacteria
gnl|goettingen|GALL_all_contig000976	7652	55.8024	5.51947	Not annotated	Not annotated	Not annotated
gnl|goettingen|GALL_all_contig000977	7646	60.5676	8.33639	Gallionella capsiferriformans	Gallionellales	Proteobacteria
gnl|goettingen|GALL_all_contig000978	7628	67.7242	33.1387	Azospirillum thiophilum	Rhodospirillales	Proteobacteria
gnl|goettingen|GALL_all_contig000979	7622	71.5954	8.33535	Streptomyces violaceusniger	Streptomycetales	Actinobacteria
gnl|goettingen|GALL_all_contig000980	7618	54.0037	5.18141	Salinispora arenicola	Micromonosporales	Actinobacteria
gnl|goettingen|GALL_all_contig000981	7611	60.2286	8.21903	Not annotated	Not annotated	Not annotated
gnl|goettingen|GALL_all_contig000982	7606	65.422	39.9997	Magnetospirillum sp. XM-1	Rhodospirillales	Proteobacteria
gnl|goettingen|GALL_all_contig000983	7599	62.9293	7.46164	Thiomonas intermedia	Burkholderiales	Proteobacteria
gnl|goettingen|GALL_all_contig000984	7595	67.9921	11.7529	Thiomonas sp. CB2	Burkholderiales	Proteobacteria
gnl|goettingen|GALL_all_contig000985	7576	70.6309	10.5528	Methylibium petroleiphilum	Burkholderiales	Proteobacteria
gnl|goettingen|GALL_all_contig000986	7565	68.2353	13.2038	Thiomonas sp. CB2	Burkholderiales	Proteobacteria
gnl|goettingen|GALL_all_contig000987	7560	67.791	35.2874	Thiocystis violascens	Chromatiales	Proteobacteria
gnl|goettingen|GALL_all_contig000988	7556	66.1593	9.99325	Methylibium petroleiphilum	Burkholderiales	Proteobacteria
gnl|goettingen|GALL_all_contig000989	7547	58.4206	166.066	Not annotated	Not annotated	Not annotated
gnl|goettingen|GALL_all_contig000990	7542	56.7224	6.00955	Not annotated	Not annotated	Not annotated
gnl|goettingen|GALL_all_contig000991	7529	60.247	10.1242	Burkholderia gladioli	Burkholderiales	Proteobacteria
gnl|goettingen|GALL_all_contig000992	7512	69.3424	11.0628	Cellulomonas flavigena	Micrococcales	Actinobacteria
gnl|goettingen|GALL_all_contig000993	7497	72.6024	8.06763	Cellulomonas fimi	Micrococcales	Actinobacteria
gnl|goettingen|GALL_all_contig000994	7491	57.8561	5.8342	Intrasporangium calvum	Micrococcales	Actinobacteria
gnl|goettingen|GALL_all_contig000995	7470	64.913	12.7882	Thiomonas sp. CB2	Burkholderiales	Proteobacteria
gnl|goettingen|GALL_all_contig000996	7468	70.8356	10.3112	Thiomonas sp. CB2	Burkholderiales	Proteobacteria
gnl|goettingen|GALL_all_contig000997	7447	71.4382	8.96106	Sanguibacter keddieii	Micrococcales	Actinobacteria
gnl|goettingen|GALL_all_contig000998	7439	65.7346	13.809	Sulfuritalea hydrogenivorans	Rhodocyclales	Proteobacteria
gnl|goettingen|GALL_all_contig000999	7425	69.1717	10.3892	Xylanimonas cellulosilytica	Micrococcales	Actinobacteria
gnl|goettingen|GALL_all_contig001000	7423	59.1809	6.39068	Sulfuritalea hydrogenivorans	Rhodocyclales	Proteobacteria
gnl|goettingen|GALL_all_contig001001	7414	55.7998	5.8693	Microlunatus phosphovorus	Propionibacteriales	Actinobacteria
gnl|goettingen|GALL_all_contig001002	7401	70.504	7.66694	Cellulomonas fimi	Micrococcales	Actinobacteria
gnl|goettingen|GALL_all_contig001003	7401	56.1276	5.1466	Bradyrhizobium diazoefficiens	Rhizobiales	Proteobacteria
gnl|goettingen|GALL_all_contig001004	7380	58.8482	5.24038	Salinispora arenicola	Micromonosporales	Actinobacteria
gnl|goettingen|GALL_all_contig001005	7371	60.5481	7.593	Thiomonas arsenitoxydans	Burkholderiales	Proteobacteria
gnl|goettingen|GALL_all_contig001006	7370	57.6391	5.72524	Thiomonas sp. CB2	Burkholderiales	Proteobacteria
gnl|goettingen|GALL_all_contig001007	7368	63.3958	7.48303	Caulobacter henricii	Caulobacterales	Proteobacteria
gnl|goettingen|GALL_all_contig001008	7359	71.7353	10.0916	Thiomonas intermedia	Burkholderiales	Proteobacteria
gnl|goettingen|GALL_all_contig001009	7321	65.3053	5.36949	Thiomonas intermedia	Burkholderiales	Proteobacteria
gnl|goettingen|GALL_all_contig001010	7319	72.9335	7.12734	Cellulomonas fimi	Micrococcales	Actinobacteria
gnl|goettingen|GALL_all_contig001011	7313	59.319	9.82169	Chromobacterium violaceum	Neisseriales	Proteobacteria
gnl|goettingen|GALL_all_contig001012	7300	57	6.93753	Bradyrhizobium sp. BTAi1	Rhizobiales	Proteobacteria
gnl|goettingen|GALL_all_contig001013	7296	60.4715	9.01371	Thiobacillus denitrificans	Hydrogenophilales	Proteobacteria
gnl|goettingen|GALL_all_contig001014	7294	69.5503	11.5655	Leptothrix cholodnii	Burkholderiales	Proteobacteria
gnl|goettingen|GALL_all_contig001015	7274	67.5557	9.99381	Thiomonas sp. CB2	Burkholderiales	Proteobacteria
gnl|goettingen|GALL_all_contig001016	7270	56.3549	6.08528	Not annotated	Not annotated	Not annotated
gnl|goettingen|GALL_all_contig001017	7264	62.5964	8.56897	Lysobacter gummosus	Xanthomonadales	Proteobacteria
gnl|goettingen|GALL_all_contig001018	7263	66.4051	13.1046	Pseudomonas aeruginosa	Pseudomonadales	Proteobacteria
gnl|goettingen|GALL_all_contig001019	7247	69.9186	11.355	Ramlibacter tataouinensis	Burkholderiales	Proteobacteria
gnl|goettingen|GALL_all_contig001020	7247	53.7602	6.28467	Kitasatospora setae	Streptomycetales	Actinobacteria
gnl|goettingen|GALL_all_contig001021	7244	55.6046	6.80398	Azoarcus sp. BH72	Rhodocyclales	Proteobacteria
gnl|goettingen|GALL_all_contig001022	7232	56.9552	5.21239	Pseudomonas aeruginosa	Pseudomonadales	Proteobacteria
gnl|goettingen|GALL_all_contig001023	7206	71.9956	9.17513	Thiomonas intermedia	Burkholderiales	Proteobacteria
gnl|goettingen|GALL_all_contig001024	7201	71.1984	7.84183	Sanguibacter keddieii	Micrococcales	Actinobacteria
gnl|goettingen|GALL_all_contig001025	7201	70.4485	11.3391	Thiomonas intermedia	Burkholderiales	Proteobacteria
gnl|goettingen|GALL_all_contig001026	7195	71.4385	8.10438	Conexibacter woesei	Solirubrobacterales	Actinobacteria
gnl|goettingen|GALL_all_contig001027	7194	67.32	10.9899	Thiomonas sp. CB2	Burkholderiales	Proteobacteria
gnl|goettingen|GALL_all_contig001028	7187	65.7298	11.4117	Thauera humireducens	Rhodocyclales	Proteobacteria
gnl|goettingen|GALL_all_contig001029	7186	62.8305	6.12636	Thiomonas intermedia	Burkholderiales	Proteobacteria
gnl|goettingen|GALL_all_contig001030	7179	57.7378	6.25017	Methylovorus sp. MP688	Methylophilales	Proteobacteria
gnl|goettingen|GALL_all_contig001031	7175	62.3972	8.21923	Pseudogulbenkiania sp. NH8B	Neisseriales	Proteobacteria
gnl|goettingen|GALL_all_contig001032	7170	72.357	9.56109	Stenotrophomonas maltophilia	Xanthomonadales	Proteobacteria
gnl|goettingen|GALL_all_contig001033	7168	59.7656	12.8564	Rhodobacter sphaeroides	Rhodobacterales	Proteobacteria
gnl|goettingen|GALL_all_contig001034	7158	67.1417	10.9546	Alicycliphilus denitrificans	Burkholderiales	Proteobacteria
gnl|goettingen|GALL_all_contig001035	7148	72.4958	10.0187	Thiomonas intermedia	Burkholderiales	Proteobacteria
gnl|goettingen|GALL_all_contig001036	7128	68.5887	12.9451	Rhodanobacter denitrificans	Xanthomonadales	Proteobacteria
gnl|goettingen|GALL_all_contig001037	7124	67.6446	11.9392	Thiomonas arsenitoxydans	Burkholderiales	Proteobacteria
gnl|goettingen|GALL_all_contig001038	7122	70.0084	10.3541	Phenylobacterium zucineum	Caulobacterales	Proteobacteria
gnl|goettingen|GALL_all_contig001039	7118	66.1	11.6944	Thiomonas intermedia	Burkholderiales	Proteobacteria
gnl|goettingen|GALL_all_contig001040	7110	55.3586	5.95387	Not annotated	Not annotated	Not annotated
gnl|goettingen|GALL_all_contig001041	7106	71.6437	10.2209	Thiomonas intermedia	Burkholderiales	Proteobacteria
gnl|goettingen|GALL_all_contig001042	7105	69.0359	27.6446	Xylanimonas cellulosilytica	Micrococcales	Actinobacteria
gnl|goettingen|GALL_all_contig001043	7102	68.9665	12.0424	Thiomonas arsenitoxydans	Burkholderiales	Proteobacteria
gnl|goettingen|GALL_all_contig001044	7080	62.387	7.82105	Pseudogulbenkiania sp. NH8B	Neisseriales	Proteobacteria
gnl|goettingen|GALL_all_contig001045	7074	62.4541	9.68815	Thiobacillus denitrificans	Hydrogenophilales	Proteobacteria
gnl|goettingen|GALL_all_contig001046	7073	69.0655	13.4881	Leptothrix cholodnii	Burkholderiales	Proteobacteria
gnl|goettingen|GALL_all_contig001047	7067	70.8929	10.0324	Cellulomonas fimi	Micrococcales	Actinobacteria
gnl|goettingen|GALL_all_contig001048	7062	59.6007	7.40598	Rhodobacter sp. cai42	Rhodobacterales	Proteobacteria
gnl|goettingen|GALL_all_contig001049	7045	62.4982	13.5238	uncultured prokaryote	Not annotated	Not annotated
gnl|goettingen|GALL_all_contig001050	7037	41.5518	31.4861	Candidatus Methylopumilus turicensis	Methylophilales	Proteobacteria
gnl|goettingen|GALL_all_contig001051	7029	72.4712	7.17086	Pseudonocardia sp. EC080619-01	Pseudonocardiales	Actinobacteria
gnl|goettingen|GALL_all_contig001052	7027	70.2007	9.51658	Cellulomonas fimi	Micrococcales	Actinobacteria
gnl|goettingen|GALL_all_contig001053	7025	68.1566	25.7123	Not annotated	Not annotated	Not annotated
gnl|goettingen|GALL_all_contig001054	6994	61.6385	8.41221	Sideroxydans lithotrophicus	Gallionellales	Proteobacteria
gnl|goettingen|GALL_all_contig001055	6992	68.8215	9.39803	Rhodococcus opacus	Corynebacteriales	Actinobacteria
gnl|goettingen|GALL_all_contig001056	6980	62.7507	7.56719	Sideroxydans lithotrophicus	Gallionellales	Proteobacteria
gnl|goettingen|GALL_all_contig001057	6975	70.8674	9.19125	Mycobacterium vanbaalenii	Corynebacteriales	Actinobacteria
gnl|goettingen|GALL_all_contig001058	6960	63.5632	4.8556	Rhodobacter sphaeroides	Rhodobacterales	Proteobacteria
gnl|goettingen|GALL_all_contig001059	6947	58.2266	8.40334	Nitrosospira briensis	Nitrosomonadales	Proteobacteria
gnl|goettingen|GALL_all_contig001060	6933	71.9602	9.00058	Sanguibacter keddieii	Micrococcales	Actinobacteria
gnl|goettingen|GALL_all_contig001061	6929	71.0925	8.99076	Pseudonocardia sp. HH130629-09	Pseudonocardiales	Actinobacteria
gnl|goettingen|GALL_all_contig001062	6928	71.5358	10.9646	Burkholderia gladioli	Burkholderiales	Proteobacteria
gnl|goettingen|GALL_all_contig001063	6898	71.1801	9.21151	Sanguibacter keddieii	Micrococcales	Actinobacteria
gnl|goettingen|GALL_all_contig001064	6896	73.1294	9.47361	Methylibium petroleiphilum	Burkholderiales	Proteobacteria
gnl|goettingen|GALL_all_contig001065	6895	56.4902	8.50819	Bordetella bronchiseptica	Burkholderiales	Proteobacteria
gnl|goettingen|GALL_all_contig001066	6893	59.5967	13.6501	Azospirillum lipoferum	Rhodospirillales	Proteobacteria
gnl|goettingen|GALL_all_contig001067	6889	60.749	16.2423	Candidatus Symbiobacter mobilis	Burkholderiales	Proteobacteria
gnl|goettingen|GALL_all_contig001068	6872	69.4412	9.70474	Burkholderia oklahomensis	Burkholderiales	Proteobacteria
gnl|goettingen|GALL_all_contig001069	6865	62.185	4.52571	Paracoccus aminophilus	Rhodobacterales	Proteobacteria
gnl|goettingen|GALL_all_contig001070	6853	56.6759	5.82869	Streptomyces laurentii	Streptomycetales	Actinobacteria
gnl|goettingen|GALL_all_contig001071	6850	70.7153	8.8346	Sanguibacter keddieii	Micrococcales	Actinobacteria
gnl|goettingen|GALL_all_contig001072	6845	72.7246	8.98817	Castellaniella defragrans	Burkholderiales	Proteobacteria
gnl|goettingen|GALL_all_contig001073	6841	68.2941	10.5644	Verrucosispora maris	Micromonosporales	Actinobacteria
gnl|goettingen|GALL_all_contig001074	6828	68.7756	10.18	Thiomonas sp. CB2	Burkholderiales	Proteobacteria
gnl|goettingen|GALL_all_contig001075	6794	72.5346	10.7574	Thiomonas intermedia	Burkholderiales	Proteobacteria
gnl|goettingen|GALL_all_contig001076	6791	72.8317	7.90163	[Cellvibrio] gilvus	Micrococcales	Actinobacteria
gnl|goettingen|GALL_all_contig001077	6782	64.1994	7.64981	Pseudomonas chlororaphis	Pseudomonadales	Proteobacteria
gnl|goettingen|GALL_all_contig001078	6773	68.4187	11.0667	Frankia sp. EAN1pec	Frankiales	Actinobacteria
gnl|goettingen|GALL_all_contig001079	6768	70.2719	8.44976	Bradyrhizobium sp. CCGE-LA001	Rhizobiales	Proteobacteria
gnl|goettingen|GALL_all_contig001080	6761	65.5229	12.3362	Thiomonas arsenitoxydans	Burkholderiales	Proteobacteria
gnl|goettingen|GALL_all_contig001081	6760	66.6716	12.9543	Thiomonas arsenitoxydans	Burkholderiales	Proteobacteria
gnl|goettingen|GALL_all_contig001082	6760	58.8018	8.50607	Rhodocyclaceae bacterium PG1-Ca6	Rhodocyclales	Proteobacteria
gnl|goettingen|GALL_all_contig001083	6757	55.7496	5.90884	Frankia alni	Frankiales	Actinobacteria
gnl|goettingen|GALL_all_contig001084	6749	56.9862	6.32968	Corynebacterium diphtheriae	Corynebacteriales	Actinobacteria
gnl|goettingen|GALL_all_contig001085	6749	60.6608	9.14758	Methylovorus glucosotrophus	Methylophilales	Proteobacteria
gnl|goettingen|GALL_all_contig001086	6740	48.5015	11.3868	Azoarcus sp. BH72	Rhodocyclales	Proteobacteria
gnl|goettingen|GALL_all_contig001087	6739	61.9825	7.9307	Janthinobacterium agaricidamnosum	Burkholderiales	Proteobacteria
gnl|goettingen|GALL_all_contig001088	6712	55.9893	5.78933	Not annotated	Not annotated	Not annotated
gnl|goettingen|GALL_all_contig001089	6708	49.359	93.6781	Achromobacter xylosoxidans	Burkholderiales	Proteobacteria
gnl|goettingen|GALL_all_contig001090	6701	70.4223	8.9906	Cellulomonas flavigena	Micrococcales	Actinobacteria
gnl|goettingen|GALL_all_contig001091	6697	53.412	7.51545	Not annotated	Not annotated	Not annotated
gnl|goettingen|GALL_all_contig001092	6693	56.9251	6.08591	Streptomyces pristinaespiralis	Streptomycetales	Actinobacteria
gnl|goettingen|GALL_all_contig001093	6668	68.0564	13.1707	Acidiphilium multivorum	Rhodospirillales	Proteobacteria
gnl|goettingen|GALL_all_contig001094	6667	70.0615	8.78611	Thiomonas sp. CB2	Burkholderiales	Proteobacteria
gnl|goettingen|GALL_all_contig001095	6660	64.1742	7.1961	Cupriavidus taiwanensis	Burkholderiales	Proteobacteria
gnl|goettingen|GALL_all_contig001096	6652	56.7799	8.29224	Thioalkalivibrio sulfidiphilus	Chromatiales	Proteobacteria
gnl|goettingen|GALL_all_contig001097	6648	70.367	10.4201	Variovorax paradoxus	Burkholderiales	Proteobacteria
gnl|goettingen|GALL_all_contig001098	6643	61.0568	11.5249	Nitrobacter hamburgensis	Rhizobiales	Proteobacteria
gnl|goettingen|GALL_all_contig001099	6630	63.816	5.20332	Rhodobacter sphaeroides	Rhodobacterales	Proteobacteria
gnl|goettingen|GALL_all_contig001100	6619	71.2645	8.3221	Cellulomonas fimi	Micrococcales	Actinobacteria
gnl|goettingen|GALL_all_contig001101	6605	57.5322	6.14671	Mycobacterium chubuense	Corynebacteriales	Actinobacteria
gnl|goettingen|GALL_all_contig001102	6596	71.5737	8.51137	Actinoplanes sp. SE50/110	Micromonosporales	Actinobacteria
gnl|goettingen|GALL_all_contig001103	6593	61.3378	9.95025	Sulfuritalea hydrogenivorans	Rhodocyclales	Proteobacteria
gnl|goettingen|GALL_all_contig001104	6591	66.8487	8.18601	Thiomonas intermedia	Burkholderiales	Proteobacteria
gnl|goettingen|GALL_all_contig001105	6578	70.8574	10.2029	[Cellvibrio] gilvus	Micrococcales	Actinobacteria
gnl|goettingen|GALL_all_contig001106	6573	70.4701	9.11426	[Cellvibrio] gilvus	Micrococcales	Actinobacteria
gnl|goettingen|GALL_all_contig001107	6572	58.4753	4.85986	Not annotated	Not annotated	Not annotated
gnl|goettingen|GALL_all_contig001108	6562	59.2959	6.79031	Bradyrhizobium sp. BTAi1	Rhizobiales	Proteobacteria
gnl|goettingen|GALL_all_contig001109	6559	70.4223	10.8664	Burkholderia glumae	Burkholderiales	Proteobacteria
gnl|goettingen|GALL_all_contig001110	6558	69.2589	8.89433	Thiomonas intermedia	Burkholderiales	Proteobacteria
gnl|goettingen|GALL_all_contig001111	6555	61.0069	8.9968	Sulfuricella denitrificans	Sulfuricellales	Proteobacteria
gnl|goettingen|GALL_all_contig001112	6549	66.9721	13.6961	Sulfuritalea hydrogenivorans	Rhodocyclales	Proteobacteria
gnl|goettingen|GALL_all_contig001113	6534	71.7784	8.54515	Cellulomonas fimi	Micrococcales	Actinobacteria
gnl|goettingen|GALL_all_contig001114	6533	69.8148	9.6458	Intrasporangium calvum	Micrococcales	Actinobacteria
gnl|goettingen|GALL_all_contig001115	6532	57.8996	9.25689	Chromobacterium violaceum	Neisseriales	Proteobacteria
gnl|goettingen|GALL_all_contig001116	6531	66.7126	22.243	Thiomonas arsenitoxydans	Burkholderiales	Proteobacteria
gnl|goettingen|GALL_all_contig001117	6530	60.6126	8.3144	Myxococcus fulvus	Myxococcales	Proteobacteria
gnl|goettingen|GALL_all_contig001118	6523	55.266	5.43814	Serratia marcescens	Enterobacteriales	Proteobacteria
gnl|goettingen|GALL_all_contig001119	6517	71.2291	8.60626	Thiomonas sp. CB2	Burkholderiales	Proteobacteria
gnl|goettingen|GALL_all_contig001120	6505	72.1138	9.9239	Azoarcus sp. BH72	Rhodocyclales	Proteobacteria
gnl|goettingen|GALL_all_contig001121	6492	71.5496	8.8777	Cellulomonas fimi	Micrococcales	Actinobacteria
gnl|goettingen|GALL_all_contig001122	6491	69.2651	11.373	Thiomonas arsenitoxydans	Burkholderiales	Proteobacteria
gnl|goettingen|GALL_all_contig001123	6489	68.8858	11.9083	Polaromonas naphthalenivorans	Burkholderiales	Proteobacteria
gnl|goettingen|GALL_all_contig001124	6489	54.785	7.27107	Dechloromonas aromatica	Rhodocyclales	Proteobacteria
gnl|goettingen|GALL_all_contig001125	6468	57.9004	4.96351	Streptomyces cattleya	Streptomycetales	Actinobacteria
gnl|goettingen|GALL_all_contig001126	6430	56.8274	9.02846	uncultured bacterium	Not annotated	Not annotated
gnl|goettingen|GALL_all_contig001127	6427	62.3775	7.54007	Sulfuritalea hydrogenivorans	Rhodocyclales	Proteobacteria
gnl|goettingen|GALL_all_contig001128	6421	71.4998	9.81109	Rubrivivax gelatinosus	Burkholderiales	Proteobacteria
gnl|goettingen|GALL_all_contig001129	6415	71.9096	10.8519	Burkholderia thailandensis	Burkholderiales	Proteobacteria
gnl|goettingen|GALL_all_contig001130	6411	67.6805	11.2555	Thiomonas sp. CB2	Burkholderiales	Proteobacteria
gnl|goettingen|GALL_all_contig001131	6408	64.8564	11.4505	uncultured Thiomonas sp.	Burkholderiales	Proteobacteria
gnl|goettingen|GALL_all_contig001132	6406	48.8604	7.6355	Not annotated	Not annotated	Not annotated
gnl|goettingen|GALL_all_contig001133	6405	61.0617	4.83247	Rhodobacter sphaeroides	Rhodobacterales	Proteobacteria
gnl|goettingen|GALL_all_contig001134	6405	72.5995	7.95925	Cellulomonas flavigena	Micrococcales	Actinobacteria
gnl|goettingen|GALL_all_contig001135	6403	73.2313	7.51991	Cellulomonas fimi	Micrococcales	Actinobacteria
gnl|goettingen|GALL_all_contig001136	6389	43.3088	7.33432	Rhodoferax ferrireducens	Burkholderiales	Proteobacteria
gnl|goettingen|GALL_all_contig001137	6381	35.2766	12.6289	Flavobacterium johnsoniae	Flavobacteriales	Bacteroidetes
gnl|goettingen|GALL_all_contig001138	6375	65.5686	9.0618	Thiomonas arsenitoxydans	Burkholderiales	Proteobacteria
gnl|goettingen|GALL_all_contig001139	6374	66.332	12.0849	Cellulomonas uda	Micrococcales	Actinobacteria
gnl|goettingen|GALL_all_contig001140	6367	72.7658	7.62164	Cellulomonas fimi	Micrococcales	Actinobacteria
gnl|goettingen|GALL_all_contig001141	6363	60.4746	9.05815	Azoarcus sp. KH32C	Rhodocyclales	Proteobacteria
gnl|goettingen|GALL_all_contig001142	6361	52.869	5.91212	Not annotated	Not annotated	Not annotated
gnl|goettingen|GALL_all_contig001143	6359	61.3461	7.91099	Sideroxydans lithotrophicus	Gallionellales	Proteobacteria
gnl|goettingen|GALL_all_contig001144	6355	68.3871	10.9721	Methylibium petroleiphilum	Burkholderiales	Proteobacteria
gnl|goettingen|GALL_all_contig001145	6346	70.4696	10.0857	Variovorax paradoxus	Burkholderiales	Proteobacteria
gnl|goettingen|GALL_all_contig001146	6339	57.8009	5.40274	Paenibacillus stellifer	Bacillales	Firmicutes
gnl|goettingen|GALL_all_contig001147	6332	54.0587	11.3219	Halothiobacillus neapolitanus	Chromatiales	Proteobacteria
gnl|goettingen|GALL_all_contig001148	6330	67.7725	10.7613	Thiomonas sp. CB2	Burkholderiales	Proteobacteria
gnl|goettingen|GALL_all_contig001149	6328	69.9747	9.60667	Burkholderiales bacterium GJ-E10	Burkholderiales	Proteobacteria
gnl|goettingen|GALL_all_contig001150	6315	56.3262	11.2062	Streptomyces sp. Mg1	Streptomycetales	Actinobacteria
gnl|goettingen|GALL_all_contig001151	6267	72.4749	7.68996	Cellulomonas fimi	Micrococcales	Actinobacteria
gnl|goettingen|GALL_all_contig001152	6263	68.9446	11.5502	Thiomonas arsenitoxydans	Burkholderiales	Proteobacteria
gnl|goettingen|GALL_all_contig001153	6246	68.8441	11.7408	Burkholderia ubonensis	Burkholderiales	Proteobacteria
gnl|goettingen|GALL_all_contig001154	6245	72.0256	8.9012	Azoarcus sp. CIB	Rhodocyclales	Proteobacteria
gnl|goettingen|GALL_all_contig001155	6239	69.5624	11.976	Not annotated	Not annotated	Not annotated
gnl|goettingen|GALL_all_contig001156	6238	66.5438	11.5423	[Cellvibrio] gilvus	Micrococcales	Actinobacteria
gnl|goettingen|GALL_all_contig001157	6228	61.641	8.2105	uncultured marine microorganism HF4000_ANIW137K11	Not annotated	Not annotated
gnl|goettingen|GALL_all_contig001158	6221	71.8052	7.90741	Cellulomonas fimi	Micrococcales	Actinobacteria
gnl|goettingen|GALL_all_contig001159	6221	54.2517	5.48449	Not annotated	Not annotated	Not annotated
gnl|goettingen|GALL_all_contig001160	6216	61.6795	8.61712	Sulfuricella denitrificans	Sulfuricellales	Proteobacteria
gnl|goettingen|GALL_all_contig001161	6212	62.1378	9.13571	Azoarcus sp. BH72	Rhodocyclales	Proteobacteria
gnl|goettingen|GALL_all_contig001162	6209	72.7976	6.84506	Sanguibacter keddieii	Micrococcales	Actinobacteria
gnl|goettingen|GALL_all_contig001163	6200	72.5645	7.17065	Cellulomonas fimi	Micrococcales	Actinobacteria
gnl|goettingen|GALL_all_contig001164	6194	70.8589	10.5018	Burkholderiales bacterium GJ-E10	Burkholderiales	Proteobacteria
gnl|goettingen|GALL_all_contig001165	6177	66.699	13.5496	Sulfuritalea hydrogenivorans	Rhodocyclales	Proteobacteria
gnl|goettingen|GALL_all_contig001166	6166	63.4934	8.80911	Achromobacter xylosoxidans	Burkholderiales	Proteobacteria
gnl|goettingen|GALL_all_contig001167	6164	66.8884	6.51606	Rhodopseudomonas palustris	Rhizobiales	Proteobacteria
gnl|goettingen|GALL_all_contig001168	6164	54.6561	6.02726	Nocardioides sp. JS614	Propionibacteriales	Actinobacteria
gnl|goettingen|GALL_all_contig001169	6159	69.6866	11.0185	Thiomonas intermedia	Burkholderiales	Proteobacteria
gnl|goettingen|GALL_all_contig001170	6153	56.3465	6.58996	Thauera sp. MZ1T	Rhodocyclales	Proteobacteria
gnl|goettingen|GALL_all_contig001171	6151	69.5822	10.867	Ralstonia pickettii	Burkholderiales	Proteobacteria
gnl|goettingen|GALL_all_contig001172	6147	70.0016	8.26127	Cellulomonas fimi	Micrococcales	Actinobacteria
gnl|goettingen|GALL_all_contig001173	6144	68.7012	9.7251	Cellulomonas fimi	Micrococcales	Actinobacteria
gnl|goettingen|GALL_all_contig001174	6142	63.2693	6.31	Thiomonas sp. CB2	Burkholderiales	Proteobacteria
gnl|goettingen|GALL_all_contig001175	6135	56.9356	6.37343	Mycobacterium sp. EPa45	Corynebacteriales	Actinobacteria
gnl|goettingen|GALL_all_contig001176	6131	58.8159	5.25118	Arthrobacter sp. FB24	Micrococcales	Actinobacteria
gnl|goettingen|GALL_all_contig001177	6107	70.1981	10.8534	Thiomonas sp. CB2	Burkholderiales	Proteobacteria
gnl|goettingen|GALL_all_contig001178	6105	58.9189	6.34382	Thiomonas sp. CB2	Burkholderiales	Proteobacteria
gnl|goettingen|GALL_all_contig001179	6104	60.3539	8.34682	Not annotated	Not annotated	Not annotated
gnl|goettingen|GALL_all_contig001180	6089	71.2596	7.87174	Leptothrix cholodnii	Burkholderiales	Proteobacteria
gnl|goettingen|GALL_all_contig001181	6084	55.7692	6.48323	Amycolatopsis lurida	Pseudonocardiales	Actinobacteria
gnl|goettingen|GALL_all_contig001182	6072	74.8188	5.38291	Pseudonocardia dioxanivorans	Pseudonocardiales	Actinobacteria
gnl|goettingen|GALL_all_contig001183	6059	66.5786	40.7929	Magnetospirillum gryphiswaldense	Rhodospirillales	Proteobacteria
gnl|goettingen|GALL_all_contig001184	6058	56.6028	6.03912	Saccharopolyspora erythraea	Pseudonocardiales	Actinobacteria
gnl|goettingen|GALL_all_contig001185	6056	61.3937	8.06902	Not annotated	Not annotated	Not annotated
gnl|goettingen|GALL_all_contig001186	6036	63.6017	6.72416	Thiomonas intermedia	Burkholderiales	Proteobacteria
gnl|goettingen|GALL_all_contig001187	6032	54.6088	7.48889	Achromobacter xylosoxidans	Burkholderiales	Proteobacteria
gnl|goettingen|GALL_all_contig001188	6027	70.7649	9.93081	[Cellvibrio] gilvus	Micrococcales	Actinobacteria
gnl|goettingen|GALL_all_contig001189	6024	52.7556	5.80843	Not annotated	Not annotated	Not annotated
gnl|goettingen|GALL_all_contig001190	6017	69.5862	12.6797	Ramlibacter tataouinensis	Burkholderiales	Proteobacteria
gnl|goettingen|GALL_all_contig001191	6005	63.597	5.52123	Azoarcus sp. KH32C	Rhodocyclales	Proteobacteria
gnl|goettingen|GALL_all_contig001192	6001	61.5231	16.1336	Sulfuritalea hydrogenivorans	Rhodocyclales	Proteobacteria
gnl|goettingen|GALL_all_contig001193	5996	63.0754	4.97048	Not annotated	Not annotated	Not annotated
gnl|goettingen|GALL_all_contig001194	5991	54.5819	4.84644	Pseudogulbenkiania sp. NH8B	Neisseriales	Proteobacteria
gnl|goettingen|GALL_all_contig001195	5988	53.7909	5.46075	Not annotated	Not annotated	Not annotated
gnl|goettingen|GALL_all_contig001196	5962	71.1003	10.1944	Thiomonas arsenitoxydans	Burkholderiales	Proteobacteria
gnl|goettingen|GALL_all_contig001197	5938	59.0266	8.5933	Methylovorus sp. MP688	Methylophilales	Proteobacteria
gnl|goettingen|GALL_all_contig001198	5934	68.9585	10.2875	Intrasporangium calvum	Micrococcales	Actinobacteria
gnl|goettingen|GALL_all_contig001199	5932	68.6784	12.1959	Rubrivivax gelatinosus	Burkholderiales	Proteobacteria
gnl|goettingen|GALL_all_contig001200	5928	55.1451	4.93691	Rhodoferax ferrireducens	Burkholderiales	Proteobacteria
gnl|goettingen|GALL_all_contig001201	5913	69.0343	10.3738	Thiomonas intermedia	Burkholderiales	Proteobacteria
gnl|goettingen|GALL_all_contig001202	5909	72.9904	6.98426	Cellulomonas flavigena	Micrococcales	Actinobacteria
gnl|goettingen|GALL_all_contig001203	5905	73.1414	8.76647	Cellulomonas fimi	Micrococcales	Actinobacteria
gnl|goettingen|GALL_all_contig001204	5899	66.4689	40.1741	Magnetospirillum magneticum	Rhodospirillales	Proteobacteria
gnl|goettingen|GALL_all_contig001205	5898	63.2248	13.2942	Leptospirillum ferriphilum	Nitrospirales	Nitrospirae
gnl|goettingen|GALL_all_contig001206	5896	56.5977	6.53053	Mycobacterium yongonense	Corynebacteriales	Actinobacteria
gnl|goettingen|GALL_all_contig001207	5896	56.445	5.90502	Streptomyces venezuelae	Streptomycetales	Actinobacteria
gnl|goettingen|GALL_all_contig001208	5895	71.1959	9.53147	Sanguibacter keddieii	Micrococcales	Actinobacteria
gnl|goettingen|GALL_all_contig001209	5888	69.6162	11.248	Rubrivivax gelatinosus	Burkholderiales	Proteobacteria
gnl|goettingen|GALL_all_contig001210	5876	69.7413	7.94265	Isoptericola variabilis	Micrococcales	Actinobacteria
gnl|goettingen|GALL_all_contig001211	5876	61.0279	8.14415	Methylobacillus flagellatus	Methylophilales	Proteobacteria
gnl|goettingen|GALL_all_contig001212	5864	51.4154	10.7804	Sulfuritalea hydrogenivorans	Rhodocyclales	Proteobacteria
gnl|goettingen|GALL_all_contig001213	5845	70.3849	10.0756	Leifsonia xyli	Micrococcales	Actinobacteria
gnl|goettingen|GALL_all_contig001214	5843	61.9716	4.98271	Ruegeria pomeroyi	Rhodobacterales	Proteobacteria
gnl|goettingen|GALL_all_contig001215	5841	70.7071	11.1669	Not annotated	Not annotated	Not annotated
gnl|goettingen|GALL_all_contig001216	5835	62.8449	14.9589	Alicycliphilus denitrificans	Burkholderiales	Proteobacteria
gnl|goettingen|GALL_all_contig001217	5820	69.6048	8.86598	Cellulomonas fimi	Micrococcales	Actinobacteria
gnl|goettingen|GALL_all_contig001218	5813	74.4022	6.33115	[Cellvibrio] gilvus	Micrococcales	Actinobacteria
gnl|goettingen|GALL_all_contig001219	5792	62.9316	9.72928	Ralstonia solanacearum	Burkholderiales	Proteobacteria
gnl|goettingen|GALL_all_contig001220	5788	62.094	9.02885	Leptothrix cholodnii	Burkholderiales	Proteobacteria
gnl|goettingen|GALL_all_contig001221	5785	54.8487	5.73379	Actinoplanes sp. N902-109	Micromonosporales	Actinobacteria
gnl|goettingen|GALL_all_contig001222	5775	72.3983	7.21316	Sanguibacter keddieii	Micrococcales	Actinobacteria
gnl|goettingen|GALL_all_contig001223	5759	56.746	5.15749	Not annotated	Not annotated	Not annotated
gnl|goettingen|GALL_all_contig001224	5757	72.8678	6.30137	[Cellvibrio] gilvus	Micrococcales	Actinobacteria
gnl|goettingen|GALL_all_contig001225	5753	52.9637	287.248	Not annotated	Not annotated	Not annotated
gnl|goettingen|GALL_all_contig001226	5751	59.8505	10.4655	Thiomonas sp. CB2	Burkholderiales	Proteobacteria
gnl|goettingen|GALL_all_contig001227	5744	48.4157	465.22	Not annotated	Not annotated	Not annotated
gnl|goettingen|GALL_all_contig001228	5742	57.1926	5.09962	Streptomyces filamentosus	Streptomycetales	Actinobacteria
gnl|goettingen|GALL_all_contig001229	5735	58.762	5.4286	Thiomonas sp. CB2	Burkholderiales	Proteobacteria
gnl|goettingen|GALL_all_contig001230	5725	62.5153	8.30253	Collimonas pratensis	Burkholderiales	Proteobacteria
gnl|goettingen|GALL_all_contig001231	5715	71.0936	8.71514	Sanguibacter keddieii	Micrococcales	Actinobacteria
gnl|goettingen|GALL_all_contig001232	5715	73.5258	6.96728	Cellulomonas flavigena	Micrococcales	Actinobacteria
gnl|goettingen|GALL_all_contig001233	5714	51.4001	9.77179	Polaromonas naphthalenivorans	Burkholderiales	Proteobacteria
gnl|goettingen|GALL_all_contig001234	5713	60.5636	4.32732	Rhodobacter sp. cai42	Rhodobacterales	Proteobacteria
gnl|goettingen|GALL_all_contig001235	5712	70.6057	11.3687	Acidovorax citrulli	Burkholderiales	Proteobacteria
gnl|goettingen|GALL_all_contig001236	5702	73.6759	7.2429	Cellulomonas fimi	Micrococcales	Actinobacteria
gnl|goettingen|GALL_all_contig001237	5693	64.3422	7.36905	Thiomonas sp. CB2	Burkholderiales	Proteobacteria
gnl|goettingen|GALL_all_contig001238	5691	69.2497	10.2509	Cellulomonas fimi	Micrococcales	Actinobacteria
gnl|goettingen|GALL_all_contig001239	5685	56.3764	5.91469	Myxococcus stipitatus	Myxococcales	Proteobacteria
gnl|goettingen|GALL_all_contig001240	5680	57.6937	6.09754	Streptosporangium roseum	Streptosporangiales	Actinobacteria
gnl|goettingen|GALL_all_contig001241	5674	54.9348	5.98731	Arsenicicoccus sp. oral taxon 190	Micrococcales	Actinobacteria
gnl|goettingen|GALL_all_contig001242	5671	56.0924	7.50802	Not annotated	Not annotated	Not annotated
gnl|goettingen|GALL_all_contig001243	5663	61.0984	71.6645	Sideroxydans lithotrophicus	Gallionellales	Proteobacteria
gnl|goettingen|GALL_all_contig001244	5658	61.3998	8.64563	Massilia sp. NR 4-1	Burkholderiales	Proteobacteria
gnl|goettingen|GALL_all_contig001245	5656	55.6223	6.63508	Not annotated	Not annotated	Not annotated
gnl|goettingen|GALL_all_contig001246	5639	53.2719	6.44494	Streptomyces nodosus	Streptomycetales	Actinobacteria
gnl|goettingen|GALL_all_contig001247	5635	71.3398	8.60941	Cellulomonas fimi	Micrococcales	Actinobacteria
gnl|goettingen|GALL_all_contig001248	5634	51.4732	6.80706	[Polyangium] brachysporum	Burkholderiales	Proteobacteria
gnl|goettingen|GALL_all_contig001249	5622	57.1327	14.4513	Thiomonas sp. CB2	Burkholderiales	Proteobacteria
gnl|goettingen|GALL_all_contig001250	5622	68.4098	11.4708	Rubrivivax gelatinosus	Burkholderiales	Proteobacteria
gnl|goettingen|GALL_all_contig001251	5621	71.6243	8.53745	Cellulomonas flavigena	Micrococcales	Actinobacteria
gnl|goettingen|GALL_all_contig001252	5618	63.5101	45.1698	Martelella sp. AD-3	Rhizobiales	Proteobacteria
gnl|goettingen|GALL_all_contig001253	5615	67.6759	11.7638	Cellulomonas fimi	Micrococcales	Actinobacteria
gnl|goettingen|GALL_all_contig001254	5603	71.2475	9.53382	Cellulomonas fimi	Micrococcales	Actinobacteria
gnl|goettingen|GALL_all_contig001255	5598	58.11	5.10289	Magnetospira sp. QH-2	Rhodospirillales	Proteobacteria
gnl|goettingen|GALL_all_contig001256	5587	70.324	10.4253	Thiomonas sp. CB2	Burkholderiales	Proteobacteria
gnl|goettingen|GALL_all_contig001257	5580	54.3369	4.90771	Not annotated	Not annotated	Not annotated
gnl|goettingen|GALL_all_contig001258	5579	59.3476	9.51909	Methylovorus sp. MP688	Methylophilales	Proteobacteria
gnl|goettingen|GALL_all_contig001259	5576	69.2073	10.1313	Microlunatus phosphovorus	Propionibacteriales	Actinobacteria
gnl|goettingen|GALL_all_contig001260	5576	60.4735	5.20086	Pseudoxanthomonas spadix	Xanthomonadales	Proteobacteria
gnl|goettingen|GALL_all_contig001261	5575	71.4439	9.1322	Cellulomonas fimi	Micrococcales	Actinobacteria
gnl|goettingen|GALL_all_contig001262	5575	59.8924	8.82762	Dechloromonas aromatica	Rhodocyclales	Proteobacteria
gnl|goettingen|GALL_all_contig001263	5574	63.5989	5.40635	Thiomonas sp. CB2	Burkholderiales	Proteobacteria
gnl|goettingen|GALL_all_contig001264	5573	53.0953	6.15467	Rhodocyclaceae bacterium PG1-Ca6	Rhodocyclales	Proteobacteria
gnl|goettingen|GALL_all_contig001265	5572	62.6884	8.44957	Not annotated	Not annotated	Not annotated
gnl|goettingen|GALL_all_contig001266	5568	55.4598	9.39835	Pseudomonas sp. MT-1	Pseudomonadales	Proteobacteria
gnl|goettingen|GALL_all_contig001267	5557	71.6034	9.86971	Cellulomonas flavigena	Micrococcales	Actinobacteria
gnl|goettingen|GALL_all_contig001268	5536	63.5477	6.75271	Methylovorus glucosotrophus	Methylophilales	Proteobacteria
gnl|goettingen|GALL_all_contig001269	5530	68.0108	10.2904	Cellulomonas fimi	Micrococcales	Actinobacteria
gnl|goettingen|GALL_all_contig001270	5513	44.6037	268.034	Amycolatopsis lurida	Pseudonocardiales	Actinobacteria
gnl|goettingen|GALL_all_contig001271	5510	62.686	8.63412	Aromatoleum aromaticum	Rhodocyclales	Proteobacteria
gnl|goettingen|GALL_all_contig001272	5500	69.6182	10.8725	Thiomonas intermedia	Burkholderiales	Proteobacteria
gnl|goettingen|GALL_all_contig001273	5497	64.1805	5.48154	Thiomonas sp. CB2	Burkholderiales	Proteobacteria
gnl|goettingen|GALL_all_contig001274	5490	52.0947	7.44299	uncultured bacterium	Not annotated	Not annotated
gnl|goettingen|GALL_all_contig001275	5485	62.0237	7.86764	Methylobacillus flagellatus	Methylophilales	Proteobacteria
gnl|goettingen|GALL_all_contig001276	5479	70.3231	13.3831	Cellulomonas fimi	Micrococcales	Actinobacteria
gnl|goettingen|GALL_all_contig001277	5478	53.3041	5.18401	Comamonas testosteroni	Burkholderiales	Proteobacteria
gnl|goettingen|GALL_all_contig001278	5476	62.2535	4.69321	Marinovum algicola	Rhodobacterales	Proteobacteria
gnl|goettingen|GALL_all_contig001279	5474	57.5265	7.90994	Rhodocyclaceae bacterium PG1-Ca6	Rhodocyclales	Proteobacteria
gnl|goettingen|GALL_all_contig001280	5471	60.9578	9.90788	Thiomonas arsenitoxydans	Burkholderiales	Proteobacteria
gnl|goettingen|GALL_all_contig001281	5466	69.4658	9.20838	Cellulomonas fimi	Micrococcales	Actinobacteria
gnl|goettingen|GALL_all_contig001282	5454	63.1463	8.70114	Methylobacillus flagellatus	Methylophilales	Proteobacteria
gnl|goettingen|GALL_all_contig001283	5452	55.6676	6.08401	Not annotated	Not annotated	Not annotated
gnl|goettingen|GALL_all_contig001284	5449	70.1964	7.51532	Cellulomonas fimi	Micrococcales	Actinobacteria
gnl|goettingen|GALL_all_contig001285	5444	56.9618	5.47722	Not annotated	Not annotated	Not annotated
gnl|goettingen|GALL_all_contig001286	5437	57.2007	5.89259	Streptomyces leeuwenhoekii	Streptomycetales	Actinobacteria
gnl|goettingen|GALL_all_contig001287	5437	55.9868	4.9119	Amycolatopsis japonica	Pseudonocardiales	Actinobacteria
gnl|goettingen|GALL_all_contig001288	5424	72.1239	7.8691	Cellulomonas fimi	Micrococcales	Actinobacteria
gnl|goettingen|GALL_all_contig001289	5422	53.8916	98.7079	Sulfuritalea hydrogenivorans	Rhodocyclales	Proteobacteria
gnl|goettingen|GALL_all_contig001290	5414	69.3572	8.95678	Cellulomonas fimi	Micrococcales	Actinobacteria
gnl|goettingen|GALL_all_contig001291	5412	72.6718	8.21896	Thioalkalivibrio paradoxus	Chromatiales	Proteobacteria
gnl|goettingen|GALL_all_contig001292	5412	73.374	8.43902	Leptothrix cholodnii	Burkholderiales	Proteobacteria
gnl|goettingen|GALL_all_contig001293	5399	70.439	12.621	Not annotated	Not annotated	Not annotated
gnl|goettingen|GALL_all_contig001294	5396	60.8043	4.23202	Alicycliphilus denitrificans	Burkholderiales	Proteobacteria
gnl|goettingen|GALL_all_contig001295	5388	71.1396	8.63456	Leptothrix cholodnii	Burkholderiales	Proteobacteria
gnl|goettingen|GALL_all_contig001296	5385	72.4048	7.8546	Thiomonas intermedia	Burkholderiales	Proteobacteria
gnl|goettingen|GALL_all_contig001297	5375	64.4837	18.1103	Acinetobacter baumannii	Pseudomonadales	Proteobacteria
gnl|goettingen|GALL_all_contig001298	5365	63.2246	149.205	Not annotated	Not annotated	Not annotated
gnl|goettingen|GALL_all_contig001299	5359	71.8604	9.27151	Cellulomonas flavigena	Micrococcales	Actinobacteria
gnl|goettingen|GALL_all_contig001300	5359	63.2394	10.1726	Thiomonas intermedia	Burkholderiales	Proteobacteria
gnl|goettingen|GALL_all_contig001301	5350	70.785	10.0127	Rhodobacter sphaeroides	Rhodobacterales	Proteobacteria
gnl|goettingen|GALL_all_contig001302	5347	69.4595	7.82327	Thauera humireducens	Rhodocyclales	Proteobacteria
gnl|goettingen|GALL_all_contig001303	5340	55.2247	6.52434	Polaromonas sp. JS666	Burkholderiales	Proteobacteria
gnl|goettingen|GALL_all_contig001304	5338	70.7568	9.34863	Methylibium petroleiphilum	Burkholderiales	Proteobacteria
gnl|goettingen|GALL_all_contig001305	5323	68.8146	12.363	Leptothrix cholodnii	Burkholderiales	Proteobacteria
gnl|goettingen|GALL_all_contig001306	5321	57.8463	5.00188	Azospira oryzae	Rhodocyclales	Proteobacteria
gnl|goettingen|GALL_all_contig001307	5318	55.4908	5.84487	Not annotated	Not annotated	Not annotated
gnl|goettingen|GALL_all_contig001308	5317	69.3436	10.2041	Alicycliphilus denitrificans	Burkholderiales	Proteobacteria
gnl|goettingen|GALL_all_contig001309	5311	68.0098	9.26605	Burkholderia glumae	Burkholderiales	Proteobacteria
gnl|goettingen|GALL_all_contig001310	5306	48.53	16.5096	Collimonas fungivorans	Burkholderiales	Proteobacteria
gnl|goettingen|GALL_all_contig001311	5303	55.1952	245.507	Magnetospirillum sp. XM-1	Rhodospirillales	Proteobacteria
gnl|goettingen|GALL_all_contig001312	5294	71.5338	7.42482	Sanguibacter keddieii	Micrococcales	Actinobacteria
gnl|goettingen|GALL_all_contig001313	5293	63.3289	5.31305	Thiomonas sp. CB2	Burkholderiales	Proteobacteria
gnl|goettingen|GALL_all_contig001314	5279	59.4431	6.71699	Not annotated	Not annotated	Not annotated
gnl|goettingen|GALL_all_contig001315	5265	60	7.55043	Methylovorus sp. MP688	Methylophilales	Proteobacteria
gnl|goettingen|GALL_all_contig001316	5262	61.1745	8.35234	Sideroxydans lithotrophicus	Gallionellales	Proteobacteria
gnl|goettingen|GALL_all_contig001317	5260	69.4487	11.8213	Thiomonas sp. CB2	Burkholderiales	Proteobacteria
gnl|goettingen|GALL_all_contig001318	5244	62.4523	6.91762	Octadecabacter arcticus	Rhodobacterales	Proteobacteria
gnl|goettingen|GALL_all_contig001319	5242	56.7531	6.09729	Thiomonas sp. CB2	Burkholderiales	Proteobacteria
gnl|goettingen|GALL_all_contig001320	5240	63.1679	8.02958	Thiomonas intermedia	Burkholderiales	Proteobacteria
gnl|goettingen|GALL_all_contig001321	5235	54.766	8.14327	Not annotated	Not annotated	Not annotated
gnl|goettingen|GALL_all_contig001322	5233	63.3289	4.41678	Thiomonas sp. CB2	Burkholderiales	Proteobacteria
gnl|goettingen|GALL_all_contig001323	5228	66.0291	13.5203	Thiomonas arsenitoxydans	Burkholderiales	Proteobacteria
gnl|goettingen|GALL_all_contig001324	5226	60.6774	6.13337	Thiomonas arsenitoxydans	Burkholderiales	Proteobacteria
gnl|goettingen|GALL_all_contig001325	5225	60.1148	8.32344	Methylovorus sp. MP688	Methylophilales	Proteobacteria
gnl|goettingen|GALL_all_contig001326	5222	71.7733	8.08809	Cellulomonas flavigena	Micrococcales	Actinobacteria
gnl|goettingen|GALL_all_contig001327	5218	70.8317	10.3685	Thiomonas intermedia	Burkholderiales	Proteobacteria
gnl|goettingen|GALL_all_contig001328	5217	56.6801	6.90703	Thiomonas sp. CB2	Burkholderiales	Proteobacteria
gnl|goettingen|GALL_all_contig001329	5217	57.6385	6.27525	Not annotated	Not annotated	Not annotated
gnl|goettingen|GALL_all_contig001330	5208	55.9524	5.38402	Rhodococcus opacus	Corynebacteriales	Actinobacteria
gnl|goettingen|GALL_all_contig001331	5200	70.8269	11.8617	Thiomonas intermedia	Burkholderiales	Proteobacteria
gnl|goettingen|GALL_all_contig001332	5198	54.3478	4.88649	Not annotated	Not annotated	Not annotated
gnl|goettingen|GALL_all_contig001333	5194	62.4567	9.53446	Rhodobacter sphaeroides	Rhodobacterales	Proteobacteria
gnl|goettingen|GALL_all_contig001334	5188	61.9507	6.11103	Bradyrhizobium sp. S23321	Rhizobiales	Proteobacteria
gnl|goettingen|GALL_all_contig001335	5182	51.8912	5.77132	Not annotated	Not annotated	Not annotated
gnl|goettingen|GALL_all_contig001336	5182	60.3242	9.24161	Methylobacillus flagellatus	Methylophilales	Proteobacteria
gnl|goettingen|GALL_all_contig001337	5180	46.0232	7.23359	Not annotated	Not annotated	Not annotated
gnl|goettingen|GALL_all_contig001338	5173	71.7959	9.3207	Rubrivivax gelatinosus	Burkholderiales	Proteobacteria
gnl|goettingen|GALL_all_contig001339	5161	71.5753	8.22438	Cellulomonas fimi	Micrococcales	Actinobacteria
gnl|goettingen|GALL_all_contig001340	5160	63.9341	5.40911	Thiomonas sp. CB2	Burkholderiales	Proteobacteria
gnl|goettingen|GALL_all_contig001341	5152	62.1894	7.35443	Sulfuricella denitrificans	Sulfuricellales	Proteobacteria
gnl|goettingen|GALL_all_contig001342	5146	64.1663	5.23747	Thiomonas intermedia	Burkholderiales	Proteobacteria
gnl|goettingen|GALL_all_contig001343	5143	65.9343	14.9292	Not annotated	Not annotated	Not annotated
gnl|goettingen|GALL_all_contig001344	5141	64.5011	6.08209	Thiomonas intermedia	Burkholderiales	Proteobacteria
gnl|goettingen|GALL_all_contig001345	5124	71.5847	7.49493	Cellulomonas fimi	Micrococcales	Actinobacteria
gnl|goettingen|GALL_all_contig001346	5116	57.2518	4.86044	Streptomyces bingchenggensis	Streptomycetales	Actinobacteria
gnl|goettingen|GALL_all_contig001347	5111	53.6294	6.8515	Not annotated	Not annotated	Not annotated
gnl|goettingen|GALL_all_contig001348	5105	68.0705	9.15318	Leptothrix cholodnii	Burkholderiales	Proteobacteria
gnl|goettingen|GALL_all_contig001349	5098	55.1981	4.72617	Polaromonas naphthalenivorans	Burkholderiales	Proteobacteria
gnl|goettingen|GALL_all_contig001350	5092	71.4258	8.61076	Leptothrix cholodnii	Burkholderiales	Proteobacteria
gnl|goettingen|GALL_all_contig001351	5086	73.9874	8.33504	Kitasatospora sp. NRRL F-6133	Streptomycetales	Actinobacteria
gnl|goettingen|GALL_all_contig001352	5084	60.4052	7.81845	Azospira oryzae	Rhodocyclales	Proteobacteria
gnl|goettingen|GALL_all_contig001353	5082	73.2782	7.49784	Streptomyces ansochromogenes	Streptomycetales	Actinobacteria
gnl|goettingen|GALL_all_contig001354	5076	56.7376	6.42277	Rhodobacter sphaeroides	Rhodobacterales	Proteobacteria
gnl|goettingen|GALL_all_contig001355	5060	66.4427	4.71364	Thiomonas sp. CB2	Burkholderiales	Proteobacteria
gnl|goettingen|GALL_all_contig001356	5059	66.8512	4.14252	Thiomonas intermedia	Burkholderiales	Proteobacteria
gnl|goettingen|GALL_all_contig001357	5057	71.228	8.86454	Streptomyces lividans	Streptomycetales	Actinobacteria
gnl|goettingen|GALL_all_contig001358	5054	68.2232	10.9438	Burkholderia ambifaria	Burkholderiales	Proteobacteria
gnl|goettingen|GALL_all_contig001359	5053	57.6489	4.08708	Not annotated	Not annotated	Not annotated
gnl|goettingen|GALL_all_contig001360	5048	73.3162	6.14223	Cellulomonas fimi	Micrococcales	Actinobacteria
gnl|goettingen|GALL_all_contig001361	5042	64.1412	40.314	Bradyrhizobium japonicum	Rhizobiales	Proteobacteria
gnl|goettingen|GALL_all_contig001362	5040	57.4802	4.98869	Geodermatophilus obscurus	Geodermatophilales	Actinobacteria
gnl|goettingen|GALL_all_contig001363	5035	68.1231	12.2157	Not annotated	Not annotated	Not annotated
gnl|goettingen|GALL_all_contig001364	5034	47.5566	55.3892	Not annotated	Not annotated	Not annotated
gnl|goettingen|GALL_all_contig001365	5034	58.2638	11.7126	Thiobacillus denitrificans	Hydrogenophilales	Proteobacteria
gnl|goettingen|GALL_all_contig001366	5027	75.2536	6.50169	Micromonospora sp. L5	Micromonosporales	Actinobacteria
gnl|goettingen|GALL_all_contig001367	5027	61.1896	8.35369	Methylobacillus flagellatus	Methylophilales	Proteobacteria
gnl|goettingen|GALL_all_contig001368	5026	69.2996	9.79745	Propionibacterium freudenreichii	Propionibacteriales	Actinobacteria
gnl|goettingen|GALL_all_contig001369	5015	61.2363	4.08694	Variovorax paradoxus	Burkholderiales	Proteobacteria
gnl|goettingen|GALL_all_contig001370	5015	61.7149	7.79561	Burkholderiales bacterium GJ-E10	Burkholderiales	Proteobacteria
gnl|goettingen|GALL_all_contig001371	5005	72.2478	7.96304	Methylibium petroleiphilum	Burkholderiales	Proteobacteria
gnl|goettingen|GALL_all_contig001372	4998	61.6447	11.061	Thiomonas intermedia	Burkholderiales	Proteobacteria
gnl|goettingen|GALL_all_contig001373	4993	67.6948	10.421	Thiomonas intermedia	Burkholderiales	Proteobacteria
gnl|goettingen|GALL_all_contig001374	4992	63.4215	4.24279	Marinovum algicola	Rhodobacterales	Proteobacteria
gnl|goettingen|GALL_all_contig001375	4991	59.447	12.1473	Thiomonas sp. CB2	Burkholderiales	Proteobacteria
gnl|goettingen|GALL_all_contig001376	4990	57.7355	51.0796	uncultured bacterium	Not annotated	Not annotated
gnl|goettingen|GALL_all_contig001377	4985	56.4895	5.35466	Streptomyces incarnatus	Streptomycetales	Actinobacteria
gnl|goettingen|GALL_all_contig001378	4983	56.9536	10.2501	Not annotated	Not annotated	Not annotated
gnl|goettingen|GALL_all_contig001379	4976	72.7693	7.57074	Anaeromyxobacter sp. Fw109-5	Myxococcales	Proteobacteria
gnl|goettingen|GALL_all_contig001380	4973	61.9948	4.82284	Not annotated	Not annotated	Not annotated
gnl|goettingen|GALL_all_contig001381	4971	54.5162	6.63488	Not annotated	Not annotated	Not annotated
gnl|goettingen|GALL_all_contig001382	4971	67.0489	10.1082	Azoarcus sp. BH72	Rhodocyclales	Proteobacteria
gnl|goettingen|GALL_all_contig001383	4970	57.827	6.01066	Arthrobacter alpinus	Micrococcales	Actinobacteria
gnl|goettingen|GALL_all_contig001384	4970	60.4628	4.82495	Polymorphum gilvum	Not annotated	Proteobacteria
gnl|goettingen|GALL_all_contig001385	4961	65.0272	7.63717	Thiomonas arsenitoxydans	Burkholderiales	Proteobacteria
gnl|goettingen|GALL_all_contig001386	4957	68.0654	12.6324	Leptothrix cholodnii	Burkholderiales	Proteobacteria
gnl|goettingen|GALL_all_contig001387	4953	73.1274	7.9889	[Cellvibrio] gilvus	Micrococcales	Actinobacteria
gnl|goettingen|GALL_all_contig001388	4952	57.4313	5.73708	Kitasatospora setae	Streptomycetales	Actinobacteria
gnl|goettingen|GALL_all_contig001389	4938	72.9648	6.49554	Cellulomonas fimi	Micrococcales	Actinobacteria
gnl|goettingen|GALL_all_contig001390	4935	55.8663	5.34448	Methanosaeta concilii	Methanosarcinales	Euryarchaeota
gnl|goettingen|GALL_all_contig001391	4934	57.4179	4.77503	Arthrobacter sp. Rue61a	Micrococcales	Actinobacteria
gnl|goettingen|GALL_all_contig001392	4929	54.8996	5.24366	Polaromonas sp. JS666	Burkholderiales	Proteobacteria
gnl|goettingen|GALL_all_contig001393	4928	71.6721	9.60958	Rubrivivax gelatinosus	Burkholderiales	Proteobacteria
gnl|goettingen|GALL_all_contig001394	4925	62.2944	6.26051	Polaromonas naphthalenivorans	Burkholderiales	Proteobacteria
gnl|goettingen|GALL_all_contig001395	4923	73.5324	8.35385	Cellulomonas fimi	Micrococcales	Actinobacteria
gnl|goettingen|GALL_all_contig001396	4917	55.8471	8.82632	Methylobacillus flagellatus	Methylophilales	Proteobacteria
gnl|goettingen|GALL_all_contig001397	4916	66.2531	37.8773	Pseudomonas balearica	Pseudomonadales	Proteobacteria
gnl|goettingen|GALL_all_contig001398	4907	53.0467	5.66517	Not annotated	Not annotated	Not annotated
gnl|goettingen|GALL_all_contig001399	4897	62.5689	7.5728	Thiomonas arsenitoxydans	Burkholderiales	Proteobacteria
gnl|goettingen|GALL_all_contig001400	4897	60.2001	8.9855	Pandoraea thiooxydans	Burkholderiales	Proteobacteria
gnl|goettingen|GALL_all_contig001401	4896	61.54	10.3056	Methylobacterium aquaticum	Rhizobiales	Proteobacteria
gnl|goettingen|GALL_all_contig001402	4884	58.5995	8.34889	Ralstonia solanacearum	Burkholderiales	Proteobacteria
gnl|goettingen|GALL_all_contig001403	4883	60.7413	4.61397	Burkholderia sp. CCGE1002	Burkholderiales	Proteobacteria
gnl|goettingen|GALL_all_contig001404	4882	71.8763	7.88488	Cellulomonas fimi	Micrococcales	Actinobacteria
gnl|goettingen|GALL_all_contig001405	4882	57.4764	5.57579	Thermobispora bispora	Not annotated	Actinobacteria
gnl|goettingen|GALL_all_contig001406	4878	72.2837	8.43153	Sanguibacter keddieii	Micrococcales	Actinobacteria
gnl|goettingen|GALL_all_contig001407	4873	72.0501	7.8976	Cellulomonas flavigena	Micrococcales	Actinobacteria
gnl|goettingen|GALL_all_contig001408	4864	56.3322	5.93956	Not annotated	Not annotated	Not annotated
gnl|goettingen|GALL_all_contig001409	4859	57.7279	5.78494	Streptomyces scabiei	Streptomycetales	Actinobacteria
gnl|goettingen|GALL_all_contig001410	4853	73.4597	7.66289	Cellulomonas flavigena	Micrococcales	Actinobacteria
gnl|goettingen|GALL_all_contig001411	4852	55.2143	8.05915	Not annotated	Not annotated	Not annotated
gnl|goettingen|GALL_all_contig001412	4851	60.1938	8.38899	Burkholderia sp. CCGE1003	Burkholderiales	Proteobacteria
gnl|goettingen|GALL_all_contig001413	4844	65.1734	8.49505	Amycolatopsis mediterranei	Pseudonocardiales	Actinobacteria
gnl|goettingen|GALL_all_contig001414	4835	60.455	8.83206	Methylovorus glucosotrophus	Methylophilales	Proteobacteria
gnl|goettingen|GALL_all_contig001415	4827	64.4085	4.72239	Bradyrhizobium diazoefficiens	Rhizobiales	Proteobacteria
gnl|goettingen|GALL_all_contig001416	4821	60.0913	4.89401	Bradyrhizobium sp. S23321	Rhizobiales	Proteobacteria
gnl|goettingen|GALL_all_contig001417	4816	49.0656	7.13061	Not annotated	Not annotated	Not annotated
gnl|goettingen|GALL_all_contig001418	4804	65.2165	4.52519	Thiomonas sp. CB2	Burkholderiales	Proteobacteria
gnl|goettingen|GALL_all_contig001419	4802	71.0121	8.43253	Cellulomonas flavigena	Micrococcales	Actinobacteria
gnl|goettingen|GALL_all_contig001420	4801	66.6944	11.9292	Azoarcus sp. BH72	Rhodocyclales	Proteobacteria
gnl|goettingen|GALL_all_contig001421	4797	61.1841	4.58995	Dyella jiangningensis	Xanthomonadales	Proteobacteria
gnl|goettingen|GALL_all_contig001422	4793	65.9086	4.66847	Thiomonas intermedia	Burkholderiales	Proteobacteria
gnl|goettingen|GALL_all_contig001423	4786	61.8679	4.56352	Rhodoferax ferrireducens	Burkholderiales	Proteobacteria
gnl|goettingen|GALL_all_contig001424	4786	55.5788	5.79127	Acidothermus cellulolyticus	Acidothermales	Actinobacteria
gnl|goettingen|GALL_all_contig001425	4784	66.7224	5.62625	Thiomonas intermedia	Burkholderiales	Proteobacteria
gnl|goettingen|GALL_all_contig001426	4779	57.6271	4.81272	Not annotated	Not annotated	Not annotated
gnl|goettingen|GALL_all_contig001427	4775	60.5026	9.36565	Methylovorus sp. MP688	Methylophilales	Proteobacteria
gnl|goettingen|GALL_all_contig001428	4773	69.6836	12.4486	uncultured bacterium	Not annotated	Not annotated
gnl|goettingen|GALL_all_contig001429	4767	70.988	10.9891	Rubrivivax gelatinosus	Burkholderiales	Proteobacteria
gnl|goettingen|GALL_all_contig001430	4759	61.3784	3.88548	Bradyrhizobium oligotrophicum	Rhizobiales	Proteobacteria
gnl|goettingen|GALL_all_contig001431	4758	57.5032	4.99327	Thermomonospora curvata	Streptosporangiales	Actinobacteria
gnl|goettingen|GALL_all_contig001432	4754	73.7905	6.84287	Cellulomonas flavigena	Micrococcales	Actinobacteria
gnl|goettingen|GALL_all_contig001433	4752	56.4815	5.77799	Corynebacterium camporealensis	Corynebacteriales	Actinobacteria
gnl|goettingen|GALL_all_contig001434	4751	60.5136	4.40476	Polaromonas sp. JS666	Burkholderiales	Proteobacteria
gnl|goettingen|GALL_all_contig001435	4742	57.5917	4.61367	Variovorax paradoxus	Burkholderiales	Proteobacteria
gnl|goettingen|GALL_all_contig001436	4742	63.4121	5.91143	Thiomonas sp. CB2	Burkholderiales	Proteobacteria
gnl|goettingen|GALL_all_contig001437	4740	55.0422	6.68776	Sphingomonas sp. MM-1	Sphingomonadales	Proteobacteria
gnl|goettingen|GALL_all_contig001438	4739	60.4769	9.4809	Azotobacter vinelandii	Pseudomonadales	Proteobacteria
gnl|goettingen|GALL_all_contig001439	4734	67.6806	4.82108	Thiomonas intermedia	Burkholderiales	Proteobacteria
gnl|goettingen|GALL_all_contig001440	4730	63.2558	7.06533	Alcanivorax dieselolei	Oceanospirillales	Proteobacteria
gnl|goettingen|GALL_all_contig001441	4730	71.7548	8.95391	Cellulomonas fimi	Micrococcales	Actinobacteria
gnl|goettingen|GALL_all_contig001442	4729	70.2051	11.8744	Burkholderia ubonensis	Burkholderiales	Proteobacteria
gnl|goettingen|GALL_all_contig001443	4725	53.6931	3.9964	Rhodoferax ferrireducens	Burkholderiales	Proteobacteria
gnl|goettingen|GALL_all_contig001444	4724	59.6105	11.287	Ruegeria pomeroyi	Rhodobacterales	Proteobacteria
gnl|goettingen|GALL_all_contig001445	4720	61.5678	7.50191	Not annotated	Not annotated	Not annotated
gnl|goettingen|GALL_all_contig001446	4717	59.9534	4.18296	Conexibacter woesei	Solirubrobacterales	Actinobacteria
gnl|goettingen|GALL_all_contig001447	4716	62.9347	7.17388	Bordetella holmesii	Burkholderiales	Proteobacteria
gnl|goettingen|GALL_all_contig001448	4712	56.0696	5.75233	Streptomyces ansochromogenes	Streptomycetales	Actinobacteria
gnl|goettingen|GALL_all_contig001449	4712	64.3676	5.44185	Ramlibacter tataouinensis	Burkholderiales	Proteobacteria
gnl|goettingen|GALL_all_contig001450	4711	71.8319	9.37954	Cellulomonas fimi	Micrococcales	Actinobacteria
gnl|goettingen|GALL_all_contig001451	4707	57.5526	6.28043	Rhodococcus erythropolis	Corynebacteriales	Actinobacteria
gnl|goettingen|GALL_all_contig001452	4702	64.5683	121.857	Opitutus terrae	Opitutales	Verrucomicrobia
gnl|goettingen|GALL_all_contig001453	4689	72.7021	7.27063	Burkholderia plantarii	Burkholderiales	Proteobacteria
gnl|goettingen|GALL_all_contig001454	4689	57.9015	5.89721	Stackebrandtia nassauensis	Glycomycetales	Actinobacteria
gnl|goettingen|GALL_all_contig001455	4684	64.9658	11.5506	Thiomonas arsenitoxydans	Burkholderiales	Proteobacteria
gnl|goettingen|GALL_all_contig001456	4678	71.4408	8.53826	[Cellvibrio] gilvus	Micrococcales	Actinobacteria
gnl|goettingen|GALL_all_contig001457	4672	56.1858	5.83476	Blastococcus saxobsidens	Geodermatophilales	Actinobacteria
gnl|goettingen|GALL_all_contig001458	4670	63.0835	7.95375	Thiomonas sp. CB2	Burkholderiales	Proteobacteria
gnl|goettingen|GALL_all_contig001459	4660	59.7854	5.48798	Not annotated	Not annotated	Not annotated
gnl|goettingen|GALL_all_contig001460	4651	55.2354	5.27306	Amycolatopsis methanolica	Pseudonocardiales	Actinobacteria
gnl|goettingen|GALL_all_contig001461	4650	63.6344	6.42667	Thiomonas sp. CB2	Burkholderiales	Proteobacteria
gnl|goettingen|GALL_all_contig001462	4644	72.3084	7.83247	Cellulomonas flavigena	Micrococcales	Actinobacteria
gnl|goettingen|GALL_all_contig001463	4638	57.3523	4.88055	Streptomyces leeuwenhoekii	Streptomycetales	Actinobacteria
gnl|goettingen|GALL_all_contig001464	4637	56.9549	5.16821	Not annotated	Not annotated	Not annotated
gnl|goettingen|GALL_all_contig001465	4630	57.9698	4.76782	Bifidobacterium angulatum	Bifidobacteriales	Actinobacteria
gnl|goettingen|GALL_all_contig001466	4630	56.5875	4.93521	Pseudonocardia dioxanivorans	Pseudonocardiales	Actinobacteria
gnl|goettingen|GALL_all_contig001467	4627	61.1195	7.99633	Methylovorus sp. MP688	Methylophilales	Proteobacteria
gnl|goettingen|GALL_all_contig001468	4623	60.7614	7.19057	Pandoraea thiooxydans	Burkholderiales	Proteobacteria
gnl|goettingen|GALL_all_contig001469	4620	55.4978	5.00758	Rhodoferax ferrireducens	Burkholderiales	Proteobacteria
gnl|goettingen|GALL_all_contig001470	4615	61.6901	4.5571	Rhodoferax ferrireducens	Burkholderiales	Proteobacteria
gnl|goettingen|GALL_all_contig001471	4613	71.8838	7.92283	Cellulomonas fimi	Micrococcales	Actinobacteria
gnl|goettingen|GALL_all_contig001472	4613	65.8357	13.5391	Thiomonas sp. CB2	Burkholderiales	Proteobacteria
gnl|goettingen|GALL_all_contig001473	4606	73.1437	8.0901	Thiomonas arsenitoxydans	Burkholderiales	Proteobacteria
gnl|goettingen|GALL_all_contig001474	4605	67.0141	5.89229	Thiomonas intermedia	Burkholderiales	Proteobacteria
gnl|goettingen|GALL_all_contig001475	4600	69.8478	9.37674	Thiomonas sp. CB2	Burkholderiales	Proteobacteria
gnl|goettingen|GALL_all_contig001476	4589	69.6012	8.43495	Thiomonas sp. CB2	Burkholderiales	Proteobacteria
gnl|goettingen|GALL_all_contig001477	4588	71.9922	11.0011	Pseudomonas putida	Pseudomonadales	Proteobacteria
gnl|goettingen|GALL_all_contig001478	4588	73.2345	7.56822	[Cellvibrio] gilvus	Micrococcales	Actinobacteria
gnl|goettingen|GALL_all_contig001479	4583	71.8743	9.10168	[Cellvibrio] gilvus	Micrococcales	Actinobacteria
gnl|goettingen|GALL_all_contig001480	4581	72.9317	8.27963	Thiomonas arsenitoxydans	Burkholderiales	Proteobacteria
gnl|goettingen|GALL_all_contig001481	4578	55.1769	5.41415	Rufibacter sp. DG15C	Cytophagales	Bacteroidetes
gnl|goettingen|GALL_all_contig001482	4575	60.0874	7.84481	Thiobacillus denitrificans	Hydrogenophilales	Proteobacteria
gnl|goettingen|GALL_all_contig001483	4568	65.9807	4.97658	Thiomonas sp. CB2	Burkholderiales	Proteobacteria
gnl|goettingen|GALL_all_contig001484	4566	61.3447	8.38305	Novosphingobium pentaromativorans	Sphingomonadales	Proteobacteria
gnl|goettingen|GALL_all_contig001485	4563	67.4995	9.45672	Thiomonas sp. CB2	Burkholderiales	Proteobacteria
gnl|goettingen|GALL_all_contig001486	4561	63.7799	16.0671	Thiomonas sp. CB2	Burkholderiales	Proteobacteria
gnl|goettingen|GALL_all_contig001487	4561	56.128	4.58869	Not annotated	Not annotated	Not annotated
gnl|goettingen|GALL_all_contig001488	4560	52.9605	5.77215	Not annotated	Not annotated	Not annotated
gnl|goettingen|GALL_all_contig001489	4559	71.6824	8.93463	Cellulomonas flavigena	Micrococcales	Actinobacteria
gnl|goettingen|GALL_all_contig001490	4558	58.4028	6.34642	Stenotrophomonas maltophilia	Xanthomonadales	Proteobacteria
gnl|goettingen|GALL_all_contig001491	4556	68.547	9.49627	Rubrivivax gelatinosus	Burkholderiales	Proteobacteria
gnl|goettingen|GALL_all_contig001492	4556	68.0421	10.7983	Thiomonas intermedia	Burkholderiales	Proteobacteria
gnl|goettingen|GALL_all_contig001493	4554	70.5534	9.67809	Thiomonas arsenitoxydans	Burkholderiales	Proteobacteria
gnl|goettingen|GALL_all_contig001494	4553	55.0187	7.56358	Bradyrhizobium oligotrophicum	Rhizobiales	Proteobacteria
gnl|goettingen|GALL_all_contig001495	4544	55.2157	6.40229	Not annotated	Not annotated	Not annotated
gnl|goettingen|GALL_all_contig001496	4537	58.078	5.43575	Micromonospora sp. L5	Micromonosporales	Actinobacteria
gnl|goettingen|GALL_all_contig001497	4530	49.2936	7.57285	Not annotated	Not annotated	Not annotated
gnl|goettingen|GALL_all_contig001498	4529	61.1835	6.09693	Thiomonas sp. CB2	Burkholderiales	Proteobacteria
gnl|goettingen|GALL_all_contig001499	4521	57.4652	4.56182	Rhodoferax ferrireducens	Burkholderiales	Proteobacteria
gnl|goettingen|GALL_all_contig001500	4519	54.459	5.47555	Not annotated	Not annotated	Not annotated
gnl|goettingen|GALL_all_contig001501	4519	69.7721	10.2047	Cellulomonas fimi	Micrococcales	Actinobacteria
gnl|goettingen|GALL_all_contig001502	4510	62.7938	5.22129	Rhodoferax ferrireducens	Burkholderiales	Proteobacteria
gnl|goettingen|GALL_all_contig001503	4508	56.2777	5.57232	Geodermatophilus obscurus	Geodermatophilales	Actinobacteria
gnl|goettingen|GALL_all_contig001504	4501	61.964	4.83026	Rhodobacter sp. cai42	Rhodobacterales	Proteobacteria
gnl|goettingen|GALL_all_contig001505	4499	72.8384	7.45899	Cellulomonas fimi	Micrococcales	Actinobacteria
gnl|goettingen|GALL_all_contig001506	4499	67.3261	14.9856	Thiomonas arsenitoxydans	Burkholderiales	Proteobacteria
gnl|goettingen|GALL_all_contig001507	4496	60.8096	6.8552	Pseudomonas monteilii	Pseudomonadales	Proteobacteria
gnl|goettingen|GALL_all_contig001508	4493	51.7917	13.6978	Rhodoferax ferrireducens	Burkholderiales	Proteobacteria
gnl|goettingen|GALL_all_contig001509	4486	71.8235	8.74766	Actinomyces sp. oral taxon 414	Actinomycetales	Actinobacteria
gnl|goettingen|GALL_all_contig001510	4485	69.2085	7.93489	Beutenbergia cavernae	Micrococcales	Actinobacteria
gnl|goettingen|GALL_all_contig001511	4485	73.5786	7.79822	Isoptericola variabilis	Micrococcales	Actinobacteria
gnl|goettingen|GALL_all_contig001512	4483	69.797	8.39973	Cellulomonas flavigena	Micrococcales	Actinobacteria
gnl|goettingen|GALL_all_contig001513	4481	59.8973	5.36934	Not annotated	Not annotated	Not annotated
gnl|goettingen|GALL_all_contig001514	4481	63.5572	5.48628	Thiomonas arsenitoxydans	Burkholderiales	Proteobacteria
gnl|goettingen|GALL_all_contig001515	4471	53.724	7.13867	Not annotated	Not annotated	Not annotated
gnl|goettingen|GALL_all_contig001516	4466	61.5316	41.9337	Paenibacillus terrae	Bacillales	Firmicutes
gnl|goettingen|GALL_all_contig001517	4460	64.8655	6.89686	Ralstonia solanacearum	Burkholderiales	Proteobacteria
gnl|goettingen|GALL_all_contig001518	4453	54.6373	5.35414	Rhodocyclaceae bacterium PG1-Ca6	Rhodocyclales	Proteobacteria
gnl|goettingen|GALL_all_contig001519	4446	57.6923	5.9296	Not annotated	Not annotated	Not annotated
gnl|goettingen|GALL_all_contig001520	4443	65.5413	11.7468	Thiomonas arsenitoxydans	Burkholderiales	Proteobacteria
gnl|goettingen|GALL_all_contig001521	4434	56.5855	5.60487	Devriesea agamarum	Micrococcales	Actinobacteria
gnl|goettingen|GALL_all_contig001522	4429	59.4717	11.6342	Not annotated	Not annotated	Not annotated
gnl|goettingen|GALL_all_contig001523	4410	63.6508	4.57642	Thiomonas arsenitoxydans	Burkholderiales	Proteobacteria
gnl|goettingen|GALL_all_contig001524	4406	71.5842	9.23718	Thiomonas sp. CB2	Burkholderiales	Proteobacteria
gnl|goettingen|GALL_all_contig001525	4403	70.3157	8.7127	Thiomonas arsenitoxydans	Burkholderiales	Proteobacteria
gnl|goettingen|GALL_all_contig001526	4398	74.6248	6.48113	Cellulomonas flavigena	Micrococcales	Actinobacteria
gnl|goettingen|GALL_all_contig001527	4395	72.2867	7.19067	Cellulomonas fimi	Micrococcales	Actinobacteria
gnl|goettingen|GALL_all_contig001528	4391	65.0194	11.7126	Thiomonas sp. CB2	Burkholderiales	Proteobacteria
gnl|goettingen|GALL_all_contig001529	4389	67.0996	5.75234	Thiomonas sp. CB2	Burkholderiales	Proteobacteria
gnl|goettingen|GALL_all_contig001530	4384	71.031	10.0068	Thiomonas sp. CB2	Burkholderiales	Proteobacteria
gnl|goettingen|GALL_all_contig001531	4383	52.4527	6.07073	Nocardioides sp. JS614	Propionibacteriales	Actinobacteria
gnl|goettingen|GALL_all_contig001532	4372	67.1317	36.7459	Achromobacter xylosoxidans	Burkholderiales	Proteobacteria
gnl|goettingen|GALL_all_contig001533	4365	70.3322	9.7677	Burkholderia glumae	Burkholderiales	Proteobacteria
gnl|goettingen|GALL_all_contig001534	4363	58.2397	166.534	Not annotated	Not annotated	Not annotated
gnl|goettingen|GALL_all_contig001535	4361	71.1075	10.9697	Methylibium petroleiphilum	Burkholderiales	Proteobacteria
gnl|goettingen|GALL_all_contig001536	4360	66.7202	5.71858	Thiomonas intermedia	Burkholderiales	Proteobacteria
gnl|goettingen|GALL_all_contig001537	4359	58.385	10.7766	Nitrobacter hamburgensis	Rhizobiales	Proteobacteria
gnl|goettingen|GALL_all_contig001538	4358	71.1794	7.757	Cellulomonas fimi	Micrococcales	Actinobacteria
gnl|goettingen|GALL_all_contig001539	4353	57.6844	5.47484	Rhodobacter sphaeroides	Rhodobacterales	Proteobacteria
gnl|goettingen|GALL_all_contig001540	4347	69.9103	10.6273	Rubrivivax gelatinosus	Burkholderiales	Proteobacteria
gnl|goettingen|GALL_all_contig001541	4346	74.0681	7.20778	[Cellvibrio] gilvus	Micrococcales	Actinobacteria
gnl|goettingen|GALL_all_contig001542	4340	63.8479	6.23295	Herbaspirillum hiltneri	Burkholderiales	Proteobacteria
gnl|goettingen|GALL_all_contig001543	4338	63.1166	8.55025	Thiobacillus denitrificans	Hydrogenophilales	Proteobacteria
gnl|goettingen|GALL_all_contig001544	4337	59.1884	4.24418	Acidovorax sp. KKS102	Burkholderiales	Proteobacteria
gnl|goettingen|GALL_all_contig001545	4333	68.913	11.9425	Rubrivivax gelatinosus	Burkholderiales	Proteobacteria
gnl|goettingen|GALL_all_contig001546	4326	57.6052	6.61627	Halocynthiibacter sp. PAMC 20958	Rhodobacterales	Proteobacteria
gnl|goettingen|GALL_all_contig001547	4323	71.5244	9.12468	Thiomonas intermedia	Burkholderiales	Proteobacteria
gnl|goettingen|GALL_all_contig001548	4322	57.1032	5.72698	Rathayibacter toxicus	Micrococcales	Actinobacteria
gnl|goettingen|GALL_all_contig001549	4320	59.8148	5.99282	Not annotated	Not annotated	Not annotated
gnl|goettingen|GALL_all_contig001550	4315	71.4021	8.03662	Kineococcus radiotolerans	Kineosporiales	Actinobacteria
gnl|goettingen|GALL_all_contig001551	4313	61.7436	5.53721	Thiomonas sp. CB2	Burkholderiales	Proteobacteria
gnl|goettingen|GALL_all_contig001552	4312	62.5	8.34624	Pseudomonas aeruginosa	Pseudomonadales	Proteobacteria
gnl|goettingen|GALL_all_contig001553	4308	61.6527	12.3113	Thiomonas sp. CB2	Burkholderiales	Proteobacteria
gnl|goettingen|GALL_all_contig001554	4308	64.0204	8.40645	Not annotated	Not annotated	Not annotated
gnl|goettingen|GALL_all_contig001555	4306	60.4738	5.18695	Rhodoferax ferrireducens	Burkholderiales	Proteobacteria
gnl|goettingen|GALL_all_contig001556	4301	67.4029	5.05185	Thiomonas intermedia	Burkholderiales	Proteobacteria
gnl|goettingen|GALL_all_contig001557	4301	67.1704	6.92513	Cellulomonas fimi	Micrococcales	Actinobacteria
gnl|goettingen|GALL_all_contig001558	4300	73.7674	6.01814	Not annotated	Not annotated	Not annotated
gnl|goettingen|GALL_all_contig001559	4300	55.8372	5.97279	Kribbella flavida	Propionibacteriales	Actinobacteria
gnl|goettingen|GALL_all_contig001560	4297	59.5997	4.70119	Acidovorax sp. JS42	Burkholderiales	Proteobacteria
gnl|goettingen|GALL_all_contig001561	4296	72.905	7.69879	Cellulomonas fimi	Micrococcales	Actinobacteria
gnl|goettingen|GALL_all_contig001562	4296	60.4283	5.42528	Thiomonas intermedia	Burkholderiales	Proteobacteria
gnl|goettingen|GALL_all_contig001563	4293	72.0708	7.17167	Thiomonas sp. CB2	Burkholderiales	Proteobacteria
gnl|goettingen|GALL_all_contig001564	4285	63.1272	4.49032	Rhodobacter sp. cai42	Rhodobacterales	Proteobacteria
gnl|goettingen|GALL_all_contig001565	4274	59.6631	4.85026	Polaromonas naphthalenivorans	Burkholderiales	Proteobacteria
gnl|goettingen|GALL_all_contig001566	4274	58.6102	6.59289	Not annotated	Not annotated	Not annotated
gnl|goettingen|GALL_all_contig001567	4270	67.822	10.371	Roseateles depolymerans	Burkholderiales	Proteobacteria
gnl|goettingen|GALL_all_contig001568	4268	64.3861	6.13074	Pandoraea thiooxydans	Burkholderiales	Proteobacteria
gnl|goettingen|GALL_all_contig001569	4266	58.7904	8.53165	Thiobacillus denitrificans	Hydrogenophilales	Proteobacteria
gnl|goettingen|GALL_all_contig001570	4264	60.3659	5.13673	Not annotated	Not annotated	Not annotated
gnl|goettingen|GALL_all_contig001571	4263	72.273	8.21698	Cellulomonas flavigena	Micrococcales	Actinobacteria
gnl|goettingen|GALL_all_contig001572	4263	73.7743	6.12667	Cellulomonas fimi	Micrococcales	Actinobacteria
gnl|goettingen|GALL_all_contig001573	4259	62.7847	6.38108	Bordetella hinzii	Burkholderiales	Proteobacteria
gnl|goettingen|GALL_all_contig001574	4257	58.5859	5.44538	Delftia acidovorans	Burkholderiales	Proteobacteria
gnl|goettingen|GALL_all_contig001575	4255	61.0341	8.83643	Sideroxydans lithotrophicus	Gallionellales	Proteobacteria
gnl|goettingen|GALL_all_contig001576	4250	63.3412	5.48871	Not annotated	Not annotated	Not annotated
gnl|goettingen|GALL_all_contig001577	4246	56.3589	4.5683	Rhodoferax ferrireducens	Burkholderiales	Proteobacteria
gnl|goettingen|GALL_all_contig001578	4244	58.0584	4.59072	Nocardiopsis alba	Streptosporangiales	Actinobacteria
gnl|goettingen|GALL_all_contig001579	4244	71.4656	9.12912	Leptothrix cholodnii	Burkholderiales	Proteobacteria
gnl|goettingen|GALL_all_contig001580	4244	64.8916	5.5483	Rhodobacter sp. cai42	Rhodobacterales	Proteobacteria
gnl|goettingen|GALL_all_contig001581	4240	56.7689	5.80825	Corynebacterium jeikeium	Corynebacteriales	Actinobacteria
gnl|goettingen|GALL_all_contig001582	4232	60.8932	5.32302	Not annotated	Not annotated	Not annotated
gnl|goettingen|GALL_all_contig001583	4225	73.7515	6.91787	Achromobacter xylosoxidans	Burkholderiales	Proteobacteria
gnl|goettingen|GALL_all_contig001584	4221	58.1616	4.81166	Acidovorax citrulli	Burkholderiales	Proteobacteria
gnl|goettingen|GALL_all_contig001585	4219	62.4082	4.15217	Hymenobacter sp. DG25A	Cytophagales	Bacteroidetes
gnl|goettingen|GALL_all_contig001586	4216	62.9744	4.72865	Rhodobacter sp. cai42	Rhodobacterales	Proteobacteria
gnl|goettingen|GALL_all_contig001587	4211	56.9223	5.79387	Not annotated	Not annotated	Not annotated
gnl|goettingen|GALL_all_contig001588	4209	71.9411	9.27584	Cellulomonas flavigena	Micrococcales	Actinobacteria
gnl|goettingen|GALL_all_contig001589	4209	55.9753	5.21454	Acidimicrobium ferrooxidans	Acidimicrobiales	Actinobacteria
gnl|goettingen|GALL_all_contig001590	4201	54.5584	7.11545	Arthrobacter sp. 11W110_air	Micrococcales	Actinobacteria
gnl|goettingen|GALL_all_contig001591	4201	52.7493	5.29755	Rhodoferax ferrireducens	Burkholderiales	Proteobacteria
gnl|goettingen|GALL_all_contig001592	4193	65.1324	7.66349	Pseudomonas aeruginosa	Pseudomonadales	Proteobacteria
gnl|goettingen|GALL_all_contig001593	4188	67.192	11.8142	Thiomonas arsenitoxydans	Burkholderiales	Proteobacteria
gnl|goettingen|GALL_all_contig001594	4187	63.4583	6.78147	Herbaspirillum seropedicae	Burkholderiales	Proteobacteria
gnl|goettingen|GALL_all_contig001595	4185	66.4516	5.30323	Thiomonas sp. CB2	Burkholderiales	Proteobacteria
gnl|goettingen|GALL_all_contig001596	4185	54.7909	5.29223	Rhodoferax ferrireducens	Burkholderiales	Proteobacteria
gnl|goettingen|GALL_all_contig001597	4179	59.5836	5.14262	Acidovorax sp. KKS102	Burkholderiales	Proteobacteria
gnl|goettingen|GALL_all_contig001598	4174	46.7897	7.41471	Mucilaginibacter sp. SA3-7	Sphingobacteriales	Bacteroidetes
gnl|goettingen|GALL_all_contig001599	4173	62.1376	6.86317	Thiomonas arsenitoxydans	Burkholderiales	Proteobacteria
gnl|goettingen|GALL_all_contig001600	4167	57.0914	4.56443	Pimelobacter simplex	Propionibacteriales	Actinobacteria
gnl|goettingen|GALL_all_contig001601	4167	72.4742	6.83369	Cellulomonas fimi	Micrococcales	Actinobacteria
gnl|goettingen|GALL_all_contig001602	4165	60.6002	12.1657	Bradyrhizobium diazoefficiens	Rhizobiales	Proteobacteria
gnl|goettingen|GALL_all_contig001603	4164	58.3573	5.29179	Candidatus Koribacter versatilis	Acidobacteriales	Acidobacteria
gnl|goettingen|GALL_all_contig001604	4164	51.2968	6.817	Not annotated	Not annotated	Not annotated
gnl|goettingen|GALL_all_contig001605	4163	73.2645	7.7951	Cellulomonas flavigena	Micrococcales	Actinobacteria
gnl|goettingen|GALL_all_contig001606	4158	54.4493	6.18543	Not annotated	Not annotated	Not annotated
gnl|goettingen|GALL_all_contig001607	4150	63.1566	8.44289	Methylobacillus flagellatus	Methylophilales	Proteobacteria
gnl|goettingen|GALL_all_contig001608	4148	62.5121	8.46914	Ralstonia solanacearum	Burkholderiales	Proteobacteria
gnl|goettingen|GALL_all_contig001609	4146	66.0878	7.11577	Thiomonas arsenitoxydans	Burkholderiales	Proteobacteria
gnl|goettingen|GALL_all_contig001610	4141	70.5144	9.30113	Cellulomonas fimi	Micrococcales	Actinobacteria
gnl|goettingen|GALL_all_contig001611	4138	72.1846	7.74335	Cellulomonas fimi	Micrococcales	Actinobacteria
gnl|goettingen|GALL_all_contig001612	4136	60.4691	4.14023	Bradyrhizobium oligotrophicum	Rhizobiales	Proteobacteria
gnl|goettingen|GALL_all_contig001613	4124	60.0873	5.23157	Sulfuritalea hydrogenivorans	Rhodocyclales	Proteobacteria
gnl|goettingen|GALL_all_contig001614	4116	70.1409	9.66278	Pseudoxanthomonas spadix	Xanthomonadales	Proteobacteria
gnl|goettingen|GALL_all_contig001615	4108	69.9124	6.94839	Thiomonas intermedia	Burkholderiales	Proteobacteria
gnl|goettingen|GALL_all_contig001616	4107	65.7414	17.9046	Paracoccus denitrificans	Rhodobacterales	Proteobacteria
gnl|goettingen|GALL_all_contig001617	4104	54.4591	5.48562	Burkholderia glumae	Burkholderiales	Proteobacteria
gnl|goettingen|GALL_all_contig001618	4101	71.763	7.95879	Rubrivivax gelatinosus	Burkholderiales	Proteobacteria
gnl|goettingen|GALL_all_contig001619	4095	70.5739	9.13016	Rubrivivax gelatinosus	Burkholderiales	Proteobacteria
gnl|goettingen|GALL_all_contig001620	4093	72.7828	7.67799	Phycisphaera mikurensis	Phycisphaerales	Planctomycetes
gnl|goettingen|GALL_all_contig001621	4092	59.9707	8.28079	Methylovorus sp. MP688	Methylophilales	Proteobacteria
gnl|goettingen|GALL_all_contig001622	4089	69.1612	8.98606	Cellulomonas fimi	Micrococcales	Actinobacteria
gnl|goettingen|GALL_all_contig001623	4087	73.5992	7.30071	Cellulomonas fimi	Micrococcales	Actinobacteria
gnl|goettingen|GALL_all_contig001624	4086	63.7788	13.4804	Thiomonas sp. CB2	Burkholderiales	Proteobacteria
gnl|goettingen|GALL_all_contig001625	4085	60.1224	8.83574	Methylovorus sp. MP688	Methylophilales	Proteobacteria
gnl|goettingen|GALL_all_contig001626	4083	63.3113	5.28435	Thiomonas intermedia	Burkholderiales	Proteobacteria
gnl|goettingen|GALL_all_contig001627	4081	55.4521	6.18598	Arthrobacter arilaitensis	Micrococcales	Actinobacteria
gnl|goettingen|GALL_all_contig001628	4080	64.4363	7.95907	Not annotated	Not annotated	Not annotated
gnl|goettingen|GALL_all_contig001629	4079	65.2366	5.93969	Acidiphilium multivorum	Rhodospirillales	Proteobacteria
gnl|goettingen|GALL_all_contig001630	4076	62.1933	50.87	Rhizobium etli	Rhizobiales	Proteobacteria
gnl|goettingen|GALL_all_contig001631	4075	54.6258	5.33448	Ramlibacter tataouinensis	Burkholderiales	Proteobacteria
gnl|goettingen|GALL_all_contig001632	4071	58.1675	4.44412	Microbacterium sp. XT11	Micrococcales	Actinobacteria
gnl|goettingen|GALL_all_contig001633	4069	67.9528	10.9	Not annotated	Not annotated	Not annotated
gnl|goettingen|GALL_all_contig001634	4068	61.7257	5.30678	Rhodoferax ferrireducens	Burkholderiales	Proteobacteria
gnl|goettingen|GALL_all_contig001635	4064	65.2313	5.14887	Dinoroseobacter shibae	Rhodobacterales	Proteobacteria
gnl|goettingen|GALL_all_contig001636	4063	68.6439	10.6394	Nakamurella multipartita	Nakamurellales	Actinobacteria
gnl|goettingen|GALL_all_contig001637	4063	57.7406	4.07482	Not annotated	Not annotated	Not annotated
gnl|goettingen|GALL_all_contig001638	4061	63.211	6.03841	Thiomonas arsenitoxydans	Burkholderiales	Proteobacteria
gnl|goettingen|GALL_all_contig001639	4056	73.1755	8.32051	Burkholderia cepacia	Burkholderiales	Proteobacteria
gnl|goettingen|GALL_all_contig001640	4052	61.3277	8.83786	Achromobacter xylosoxidans	Burkholderiales	Proteobacteria
gnl|goettingen|GALL_all_contig001641	4051	57.492	6.05579	Verminephrobacter eiseniae	Burkholderiales	Proteobacteria
gnl|goettingen|GALL_all_contig001642	4051	62.6018	23.5127	Sphingomonas sanxanigenens	Sphingomonadales	Proteobacteria
gnl|goettingen|GALL_all_contig001643	4050	63.6296	4.46667	Comamonas sp. 7D-2	Burkholderiales	Proteobacteria
gnl|goettingen|GALL_all_contig001644	4050	54.9383	4.1437	Polaromonas naphthalenivorans	Burkholderiales	Proteobacteria
gnl|goettingen|GALL_all_contig001645	4046	59.1943	25.1263	Rhodobacter sp. cai42	Rhodobacterales	Proteobacteria
gnl|goettingen|GALL_all_contig001646	4041	55.7783	6.18312	Not annotated	Not annotated	Not annotated
gnl|goettingen|GALL_all_contig001647	4038	69.2917	9.83829	Cellulomonas flavigena	Micrococcales	Actinobacteria
gnl|goettingen|GALL_all_contig001648	4034	69.41	9.6175	Bradyrhizobium sp. CCGE-LA001	Rhizobiales	Proteobacteria
gnl|goettingen|GALL_all_contig001649	4034	57.8086	5.177	Streptomyces bingchenggensis	Streptomycetales	Actinobacteria
gnl|goettingen|GALL_all_contig001650	4033	61.3687	4.81205	Burkholderia cenocepacia	Burkholderiales	Proteobacteria
gnl|goettingen|GALL_all_contig001651	4027	60.1689	8.07052	Not annotated	Not annotated	Not annotated
gnl|goettingen|GALL_all_contig001652	4025	63.9006	6.56224	Sulfuritalea hydrogenivorans	Rhodocyclales	Proteobacteria
gnl|goettingen|GALL_all_contig001653	4018	55.2016	5.62494	Not annotated	Not annotated	Not annotated
gnl|goettingen|GALL_all_contig001654	4016	56.9721	5.83591	Not annotated	Not annotated	Not annotated
gnl|goettingen|GALL_all_contig001655	4015	71.4321	9.76463	Cellulomonas fimi	Micrococcales	Actinobacteria
gnl|goettingen|GALL_all_contig001656	4011	68.9604	10.5408	Thiomonas arsenitoxydans	Burkholderiales	Proteobacteria
gnl|goettingen|GALL_all_contig001657	4009	57.2213	4.14393	Rhodoferax ferrireducens	Burkholderiales	Proteobacteria
gnl|goettingen|GALL_all_contig001658	4000	64.25	6.32075	Achromobacter xylosoxidans	Burkholderiales	Proteobacteria
gnl|goettingen|GALL_all_contig001659	3994	58.5378	5.95769	Amycolatopsis mediterranei	Pseudonocardiales	Actinobacteria
gnl|goettingen|GALL_all_contig001660	3994	70.0551	8.87631	Xanthomonas sacchari	Xanthomonadales	Proteobacteria
gnl|goettingen|GALL_all_contig001661	3975	53.434	5.51145	Not annotated	Not annotated	Not annotated
gnl|goettingen|GALL_all_contig001662	3975	61.9371	3.79799	Bradyrhizobium diazoefficiens	Rhizobiales	Proteobacteria
gnl|goettingen|GALL_all_contig001663	3974	73.2008	7.01107	Cellulomonas flavigena	Micrococcales	Actinobacteria
gnl|goettingen|GALL_all_contig001664	3963	56.22	5.08605	Pararhodospirillum photometricum	Rhodospirillales	Proteobacteria
gnl|goettingen|GALL_all_contig001665	3961	63.4941	5.8412	Thiomonas intermedia	Burkholderiales	Proteobacteria
gnl|goettingen|GALL_all_contig001666	3959	56.9841	5.83001	Rhodopseudomonas palustris	Rhizobiales	Proteobacteria
gnl|goettingen|GALL_all_contig001667	3954	63.7329	6.16844	Thiomonas sp. CB2	Burkholderiales	Proteobacteria
gnl|goettingen|GALL_all_contig001668	3951	62.3133	4.77575	Rhodobacter sp. cai42	Rhodobacterales	Proteobacteria
gnl|goettingen|GALL_all_contig001669	3950	58.0506	5.41443	Salinispora arenicola	Micromonosporales	Actinobacteria
gnl|goettingen|GALL_all_contig001670	3948	63.6272	4.32928	Rhodobacter sphaeroides	Rhodobacterales	Proteobacteria
gnl|goettingen|GALL_all_contig001671	3944	61.0041	13.4483	Nitrobacter hamburgensis	Rhizobiales	Proteobacteria
gnl|goettingen|GALL_all_contig001672	3943	64.3419	6.10601	Polaromonas naphthalenivorans	Burkholderiales	Proteobacteria
gnl|goettingen|GALL_all_contig001673	3939	65.4481	4.55826	Rhodobacter sp. cai42	Rhodobacterales	Proteobacteria
gnl|goettingen|GALL_all_contig001674	3938	70.2133	9.99086	Rubrivivax gelatinosus	Burkholderiales	Proteobacteria
gnl|goettingen|GALL_all_contig001675	3938	68.5881	8.52844	Cellulomonas fimi	Micrococcales	Actinobacteria
gnl|goettingen|GALL_all_contig001676	3938	58.0244	6.39589	Rhodoferax ferrireducens	Burkholderiales	Proteobacteria
gnl|goettingen|GALL_all_contig001677	3936	48.3486	6.58968	Rhodocyclaceae bacterium PG1-Ca6	Rhodocyclales	Proteobacteria
gnl|goettingen|GALL_all_contig001678	3930	64.9109	4.64809	Thiomonas intermedia	Burkholderiales	Proteobacteria
gnl|goettingen|GALL_all_contig001679	3930	59.6692	7.35649	Methylovorus glucosotrophus	Methylophilales	Proteobacteria
gnl|goettingen|GALL_all_contig001680	3922	69.4034	9.76288	Thiomonas sp. CB2	Burkholderiales	Proteobacteria
gnl|goettingen|GALL_all_contig001681	3921	67.9674	11.6919	Thiomonas arsenitoxydans	Burkholderiales	Proteobacteria
gnl|goettingen|GALL_all_contig001682	3920	58.0612	5.03036	Rhodoferax ferrireducens	Burkholderiales	Proteobacteria
gnl|goettingen|GALL_all_contig001683	3918	55.1557	4.34303	Kineococcus radiotolerans	Kineosporiales	Actinobacteria
gnl|goettingen|GALL_all_contig001684	3911	69.931	9.42112	Sanguibacter keddieii	Micrococcales	Actinobacteria
gnl|goettingen|GALL_all_contig001685	3911	63.1552	5.94094	Thiomonas sp. CB2	Burkholderiales	Proteobacteria
gnl|goettingen|GALL_all_contig001686	3904	65.4201	5.20005	Thiomonas sp. CB2	Burkholderiales	Proteobacteria
gnl|goettingen|GALL_all_contig001687	3903	71.2785	6.3236	Cellulomonas flavigena	Micrococcales	Actinobacteria
gnl|goettingen|GALL_all_contig001688	3898	55.2591	5.48769	Not annotated	Not annotated	Not annotated
gnl|goettingen|GALL_all_contig001689	3898	67.0344	25.628	Achromobacter xylosoxidans	Burkholderiales	Proteobacteria
gnl|goettingen|GALL_all_contig001690	3895	55.9178	6.45546	Not annotated	Not annotated	Not annotated
gnl|goettingen|GALL_all_contig001691	3895	61.9769	5.70372	Thiomonas intermedia	Burkholderiales	Proteobacteria
gnl|goettingen|GALL_all_contig001692	3892	61.665	5.06218	Rhodobacter sp. cai42	Rhodobacterales	Proteobacteria
gnl|goettingen|GALL_all_contig001693	3890	62.7763	4.7617	Phaeobacter gallaeciensis	Rhodobacterales	Proteobacteria
gnl|goettingen|GALL_all_contig001694	3888	65.8693	8.0445	Rhodoferax ferrireducens	Burkholderiales	Proteobacteria
gnl|goettingen|GALL_all_contig001695	3887	55.5698	5.51685	Kineococcus radiotolerans	Kineosporiales	Actinobacteria
gnl|goettingen|GALL_all_contig001696	3886	53.8857	371.913	Not annotated	Not annotated	Not annotated
gnl|goettingen|GALL_all_contig001697	3885	59.3565	11.2288	Methylovorus glucosotrophus	Methylophilales	Proteobacteria
gnl|goettingen|GALL_all_contig001698	3883	51.8671	7.68555	Not annotated	Not annotated	Not annotated
gnl|goettingen|GALL_all_contig001699	3878	72.2795	7.49355	Cellulomonas fimi	Micrococcales	Actinobacteria
gnl|goettingen|GALL_all_contig001700	3876	62.4613	5.39035	Thiomonas intermedia	Burkholderiales	Proteobacteria
gnl|goettingen|GALL_all_contig001701	3875	44.4903	10.5228	Not annotated	Not annotated	Not annotated
gnl|goettingen|GALL_all_contig001702	3874	61.4868	5.46541	Thiomonas intermedia	Burkholderiales	Proteobacteria
gnl|goettingen|GALL_all_contig001703	3873	63.1294	5.27472	Thiomonas sp. CB2	Burkholderiales	Proteobacteria
gnl|goettingen|GALL_all_contig001704	3872	65.3151	5.41374	Thiomonas arsenitoxydans	Burkholderiales	Proteobacteria
gnl|goettingen|GALL_all_contig001705	3871	57.5562	5.44743	Not annotated	Not annotated	Not annotated
gnl|goettingen|GALL_all_contig001706	3871	56.3162	4.99199	Rhodoferax ferrireducens	Burkholderiales	Proteobacteria
gnl|goettingen|GALL_all_contig001707	3867	56.7106	5.77838	Kribbella flavida	Propionibacteriales	Actinobacteria
gnl|goettingen|GALL_all_contig001708	3867	60.4862	3.60874	Not annotated	Not annotated	Not annotated
gnl|goettingen|GALL_all_contig001709	3859	63.0992	7.6227	Polaromonas naphthalenivorans	Burkholderiales	Proteobacteria
gnl|goettingen|GALL_all_contig001710	3854	58.0176	6.00934	Not annotated	Not annotated	Not annotated
gnl|goettingen|GALL_all_contig001711	3853	72.3852	6.94602	Cellulomonas flavigena	Micrococcales	Actinobacteria
gnl|goettingen|GALL_all_contig001712	3852	71.5472	8.28972	Micromonospora sp. L5	Micromonosporales	Actinobacteria
gnl|goettingen|GALL_all_contig001713	3848	57.0686	5.75702	Bradyrhizobium diazoefficiens	Rhizobiales	Proteobacteria
gnl|goettingen|GALL_all_contig001714	3847	74.4736	7.65194	Isoptericola variabilis	Micrococcales	Actinobacteria
gnl|goettingen|GALL_all_contig001715	3845	67.2042	4.40026	Thiomonas sp. CB2	Burkholderiales	Proteobacteria
gnl|goettingen|GALL_all_contig001716	3845	59.2458	7.0606	Methylobacillus flagellatus	Methylophilales	Proteobacteria
gnl|goettingen|GALL_all_contig001717	3844	62.8772	6.25598	Thiomonas sp. CB2	Burkholderiales	Proteobacteria
gnl|goettingen|GALL_all_contig001718	3843	61.2802	5.55113	Paracoccus denitrificans	Rhodobacterales	Proteobacteria
gnl|goettingen|GALL_all_contig001719	3842	71.6294	9.01432	[Cellvibrio] gilvus	Micrococcales	Actinobacteria
gnl|goettingen|GALL_all_contig001720	3841	52.252	6.25696	Not annotated	Not annotated	Not annotated
gnl|goettingen|GALL_all_contig001721	3838	64.3564	5.47421	Thiomonas intermedia	Burkholderiales	Proteobacteria
gnl|goettingen|GALL_all_contig001722	3837	61.6367	5.22674	Rhodobacter capsulatus	Rhodobacterales	Proteobacteria
gnl|goettingen|GALL_all_contig001723	3835	65.9452	6.1116	Rhodocyclaceae bacterium PG1-Ca6	Rhodocyclales	Proteobacteria
gnl|goettingen|GALL_all_contig001724	3830	61.5666	4.66893	Rhodomicrobium vannielii	Rhizobiales	Proteobacteria
gnl|goettingen|GALL_all_contig001725	3830	63.0287	5.95274	Not annotated	Not annotated	Not annotated
gnl|goettingen|GALL_all_contig001726	3826	61.2128	3.86984	Rhizobium sp. IRBG74	Rhizobiales	Proteobacteria
gnl|goettingen|GALL_all_contig001727	3813	69.5253	9.1967	Cellulomonas flavigena	Micrococcales	Actinobacteria
gnl|goettingen|GALL_all_contig001728	3807	58.55	4.9191	Rhodobacter sphaeroides	Rhodobacterales	Proteobacteria
gnl|goettingen|GALL_all_contig001729	3806	62.5328	5.79769	Paracoccus denitrificans	Rhodobacterales	Proteobacteria
gnl|goettingen|GALL_all_contig001730	3804	59.7003	5.15694	Rhodopseudomonas palustris	Rhizobiales	Proteobacteria
gnl|goettingen|GALL_all_contig001731	3803	58.2435	9.56561	Thiomonas intermedia	Burkholderiales	Proteobacteria
gnl|goettingen|GALL_all_contig001732	3800	57.1579	5.04237	Not annotated	Not annotated	Not annotated
gnl|goettingen|GALL_all_contig001733	3797	64.0506	4.36292	Paracoccus denitrificans	Rhodobacterales	Proteobacteria
gnl|goettingen|GALL_all_contig001734	3791	66.1831	13.0942	Thiomonas intermedia	Burkholderiales	Proteobacteria
gnl|goettingen|GALL_all_contig001735	3790	64.723	6.14512	Thiomonas arsenitoxydans	Burkholderiales	Proteobacteria
gnl|goettingen|GALL_all_contig001736	3790	63.4037	6.26913	Octadecabacter arcticus	Rhodobacterales	Proteobacteria
gnl|goettingen|GALL_all_contig001737	3788	70.6705	9.79118	Not annotated	Not annotated	Not annotated
gnl|goettingen|GALL_all_contig001738	3787	55.8226	6.15896	Agrobacterium tumefaciens	Rhizobiales	Proteobacteria
gnl|goettingen|GALL_all_contig001739	3783	70.4467	8.72059	Achromobacter xylosoxidans	Burkholderiales	Proteobacteria
gnl|goettingen|GALL_all_contig001740	3781	51.7059	8.1497	Janthinobacterium sp. Marseille	Burkholderiales	Proteobacteria
gnl|goettingen|GALL_all_contig001741	3781	53.9804	6.64956	Variovorax paradoxus	Burkholderiales	Proteobacteria
gnl|goettingen|GALL_all_contig001742	3780	69.6561	11.8312	[Polyangium] brachysporum	Burkholderiales	Proteobacteria
gnl|goettingen|GALL_all_contig001743	3778	58.2054	6.99338	Not annotated	Not annotated	Not annotated
gnl|goettingen|GALL_all_contig001744	3774	62.7186	5.56942	Rhodobacter capsulatus	Rhodobacterales	Proteobacteria
gnl|goettingen|GALL_all_contig001745	3771	64.8899	5.6725	Thiomonas sp. CB2	Burkholderiales	Proteobacteria
gnl|goettingen|GALL_all_contig001746	3768	72.1603	7.51062	[Cellvibrio] gilvus	Micrococcales	Actinobacteria
gnl|goettingen|GALL_all_contig001747	3767	69.4983	10.5346	Polaromonas naphthalenivorans	Burkholderiales	Proteobacteria
gnl|goettingen|GALL_all_contig001748	3766	64.0202	4.90998	Bradyrhizobium diazoefficiens	Rhizobiales	Proteobacteria
gnl|goettingen|GALL_all_contig001749	3762	65.6566	6.12201	Thiomonas arsenitoxydans	Burkholderiales	Proteobacteria
gnl|goettingen|GALL_all_contig001750	3761	69.5028	11.3829	Rubrivivax gelatinosus	Burkholderiales	Proteobacteria
gnl|goettingen|GALL_all_contig001751	3759	55.4137	5.00878	Teredinibacter turnerae	Alteromonadales	Proteobacteria
gnl|goettingen|GALL_all_contig001752	3757	60.3407	6.96673	Not annotated	Not annotated	Not annotated
gnl|goettingen|GALL_all_contig001753	3752	55.597	5.43257	Streptomyces incarnatus	Streptomycetales	Actinobacteria
gnl|goettingen|GALL_all_contig001754	3750	61.9733	5.00427	Polaromonas sp. JS666	Burkholderiales	Proteobacteria
gnl|goettingen|GALL_all_contig001755	3750	63.5467	5.25307	Thiomonas arsenitoxydans	Burkholderiales	Proteobacteria
gnl|goettingen|GALL_all_contig001756	3749	53.5076	19.518	Thiomonas delicata	Burkholderiales	Proteobacteria
gnl|goettingen|GALL_all_contig001757	3749	62.7901	5.39184	Massilia sp. NR 4-1	Burkholderiales	Proteobacteria
gnl|goettingen|GALL_all_contig001758	3747	64.0512	9.17881	Sulfuricella denitrificans	Sulfuricellales	Proteobacteria
gnl|goettingen|GALL_all_contig001759	3745	72.8972	9.20801	Thauera sp. MZ1T	Rhodocyclales	Proteobacteria
gnl|goettingen|GALL_all_contig001760	3744	60.4701	4.58627	Bradyrhizobium oligotrophicum	Rhizobiales	Proteobacteria
gnl|goettingen|GALL_all_contig001761	3744	55.9028	6.23958	Not annotated	Not annotated	Not annotated
gnl|goettingen|GALL_all_contig001762	3743	57.6009	5.92038	Not annotated	Not annotated	Not annotated
gnl|goettingen|GALL_all_contig001763	3742	73.4367	7.10636	Cellulomonas fimi	Micrococcales	Actinobacteria
gnl|goettingen|GALL_all_contig001764	3741	56.2149	5.23657	Rhodoferax ferrireducens	Burkholderiales	Proteobacteria
gnl|goettingen|GALL_all_contig001765	3741	61.7482	6.22962	Sulfuricella denitrificans	Sulfuricellales	Proteobacteria
gnl|goettingen|GALL_all_contig001766	3740	58.3957	5.40642	Not annotated	Not annotated	Not annotated
gnl|goettingen|GALL_all_contig001767	3736	55.166	5.54443	Rhodoferax ferrireducens	Burkholderiales	Proteobacteria
gnl|goettingen|GALL_all_contig001768	3736	56.879	4.9553	Arthrobacter arilaitensis	Micrococcales	Actinobacteria
gnl|goettingen|GALL_all_contig001769	3734	56.5078	4.49786	Mycobacterium abscessus	Corynebacteriales	Actinobacteria
gnl|goettingen|GALL_all_contig001770	3731	60.1179	10.8888	Methylovorus glucosotrophus	Methylophilales	Proteobacteria
gnl|goettingen|GALL_all_contig001771	3731	71.5358	8.27901	Thiomonas intermedia	Burkholderiales	Proteobacteria
gnl|goettingen|GALL_all_contig001772	3730	54.6917	10.4056	Not annotated	Not annotated	Not annotated
gnl|goettingen|GALL_all_contig001773	3730	71.8767	6.68981	Pseudoxanthomonas suwonensis	Xanthomonadales	Proteobacteria
gnl|goettingen|GALL_all_contig001774	3727	51.8379	8.41105	Ralstonia syzygii	Burkholderiales	Proteobacteria
gnl|goettingen|GALL_all_contig001775	3720	62.7419	8.63118	Methylovorus glucosotrophus	Methylophilales	Proteobacteria
gnl|goettingen|GALL_all_contig001776	3718	55.9441	5.35745	Geodermatophilus obscurus	Geodermatophilales	Actinobacteria
gnl|goettingen|GALL_all_contig001777	3718	71.8935	6.54545	Burkholderia sp. CCGE1003	Burkholderiales	Proteobacteria
gnl|goettingen|GALL_all_contig001778	3718	58.7144	4.97068	Rhodobacter sp. cai42	Rhodobacterales	Proteobacteria
gnl|goettingen|GALL_all_contig001779	3718	61.0274	17.3289	Nitrobacter hamburgensis	Rhizobiales	Proteobacteria
gnl|goettingen|GALL_all_contig001780	3717	63.5997	5.41754	Thiomonas intermedia	Burkholderiales	Proteobacteria
gnl|goettingen|GALL_all_contig001781	3716	71.2594	9.01964	Cellulomonas fimi	Micrococcales	Actinobacteria
gnl|goettingen|GALL_all_contig001782	3715	63.9031	4.5354	Rhodobacter sp. cai42	Rhodobacterales	Proteobacteria
gnl|goettingen|GALL_all_contig001783	3713	59.8169	8.14193	Chromobacterium violaceum	Neisseriales	Proteobacteria
gnl|goettingen|GALL_all_contig001784	3712	61.5032	7.32893	Nitrobacter hamburgensis	Rhizobiales	Proteobacteria
gnl|goettingen|GALL_all_contig001785	3710	56.6577	5.02102	Polaromonas sp. JS666	Burkholderiales	Proteobacteria
gnl|goettingen|GALL_all_contig001786	3709	66.1095	5.45754	Thiomonas intermedia	Burkholderiales	Proteobacteria
gnl|goettingen|GALL_all_contig001787	3708	53.8026	5.81176	Not annotated	Not annotated	Not annotated
gnl|goettingen|GALL_all_contig001788	3707	58.376	6.67008	Roseiflexus castenholzii	Chloroflexales	Chloroflexi
gnl|goettingen|GALL_all_contig001789	3697	61.7528	48.6018	Magnetospirillum sp. XM-1	Rhodospirillales	Proteobacteria
gnl|goettingen|GALL_all_contig001790	3696	64.7727	4.35092	Thiomonas arsenitoxydans	Burkholderiales	Proteobacteria
gnl|goettingen|GALL_all_contig001791	3692	44.1495	4.79577	Not annotated	Not annotated	Not annotated
gnl|goettingen|GALL_all_contig001792	3691	63.5329	5.42021	Thiomonas intermedia	Burkholderiales	Proteobacteria
gnl|goettingen|GALL_all_contig001793	3690	59.7561	4.86179	Polaromonas naphthalenivorans	Burkholderiales	Proteobacteria
gnl|goettingen|GALL_all_contig001794	3684	52.5244	5.63084	Not annotated	Not annotated	Not annotated
gnl|goettingen|GALL_all_contig001795	3680	50.2989	5.6375	Not annotated	Not annotated	Not annotated
gnl|goettingen|GALL_all_contig001796	3676	68.3079	6.08569	Thiomonas intermedia	Burkholderiales	Proteobacteria
gnl|goettingen|GALL_all_contig001797	3675	60.2721	3.99129	Not annotated	Not annotated	Not annotated
gnl|goettingen|GALL_all_contig001798	3672	69.3355	11.2372	Parastrongyloides trichosuri	Rhabditida	Nematoda
gnl|goettingen|GALL_all_contig001799	3667	67.5757	9.76084	Variovorax paradoxus	Burkholderiales	Proteobacteria
gnl|goettingen|GALL_all_contig001800	3665	57.1078	5.8734	Polaromonas sp. JS666	Burkholderiales	Proteobacteria
gnl|goettingen|GALL_all_contig001801	3662	51.1742	4.71354	Not annotated	Not annotated	Not annotated
gnl|goettingen|GALL_all_contig001802	3662	63.7084	4.30639	Rhodobacter sp. cai42	Rhodobacterales	Proteobacteria
gnl|goettingen|GALL_all_contig001803	3662	69.9345	8.29656	Sanguibacter keddieii	Micrococcales	Actinobacteria
gnl|goettingen|GALL_all_contig001804	3660	62.7322	4.0276	Rhodobacter sphaeroides	Rhodobacterales	Proteobacteria
gnl|goettingen|GALL_all_contig001805	3660	61.612	6.90546	Rubrivivax gelatinosus	Burkholderiales	Proteobacteria
gnl|goettingen|GALL_all_contig001806	3658	57.2444	5.07108	Rhodoferax ferrireducens	Burkholderiales	Proteobacteria
gnl|goettingen|GALL_all_contig001807	3658	48.7698	8.35046	Comamonadaceae bacterium B1	Burkholderiales	Proteobacteria
gnl|goettingen|GALL_all_contig001808	3653	61.7848	5.65973	Thiomonas arsenitoxydans	Burkholderiales	Proteobacteria
gnl|goettingen|GALL_all_contig001809	3652	70.5915	10.7777	Thiomonas sp. CB2	Burkholderiales	Proteobacteria
gnl|goettingen|GALL_all_contig001810	3651	63.6538	5.64695	Thiomonas intermedia	Burkholderiales	Proteobacteria
gnl|goettingen|GALL_all_contig001811	3643	41.367	5.86001	Mucilaginibacter sp. SA3-7	Sphingobacteriales	Bacteroidetes
gnl|goettingen|GALL_all_contig001812	3641	58.3356	5.90113	Ralstonia syzygii	Burkholderiales	Proteobacteria
gnl|goettingen|GALL_all_contig001813	3639	52.7617	5.04672	Curvibacter putative symbiont of Hydra magnipapillata	Burkholderiales	Proteobacteria
gnl|goettingen|GALL_all_contig001814	3639	60.8134	6.82001	Desulfuromonas sp. WTL	Desulfuromonadales	Proteobacteria
gnl|goettingen|GALL_all_contig001815	3637	56.3101	4.51141	Thermobispora bispora	Not annotated	Actinobacteria
gnl|goettingen|GALL_all_contig001816	3637	59.6646	10.1864	Burkholderia gladioli	Burkholderiales	Proteobacteria
gnl|goettingen|GALL_all_contig001817	3637	61.2318	6.84465	Sphingobium chlorophenolicum	Sphingomonadales	Proteobacteria
gnl|goettingen|GALL_all_contig001818	3636	57.4532	6.26925	Not annotated	Not annotated	Not annotated
gnl|goettingen|GALL_all_contig001819	3636	53.8229	5.36359	Not annotated	Not annotated	Not annotated
gnl|goettingen|GALL_all_contig001820	3635	73.6176	7.84897	Burkholderia plantarii	Burkholderiales	Proteobacteria
gnl|goettingen|GALL_all_contig001821	3635	68.4182	10.7739	Thiomonas arsenitoxydans	Burkholderiales	Proteobacteria
gnl|goettingen|GALL_all_contig001822	3634	63.126	6.04183	Not annotated	Not annotated	Not annotated
gnl|goettingen|GALL_all_contig001823	3632	59.967	4.00909	Not annotated	Not annotated	Not annotated
gnl|goettingen|GALL_all_contig001824	3629	71.3695	8.04767	Aromatoleum aromaticum	Rhodocyclales	Proteobacteria
gnl|goettingen|GALL_all_contig001825	3628	69.4873	7.67696	Not annotated	Not annotated	Not annotated
gnl|goettingen|GALL_all_contig001826	3623	59.9227	5.34005	Altererythrobacter epoxidivorans	Sphingomonadales	Proteobacteria
gnl|goettingen|GALL_all_contig001827	3622	69.7129	11.1071	Thiomonas sp. CB2	Burkholderiales	Proteobacteria
gnl|goettingen|GALL_all_contig001828	3620	69.4751	11.1149	Thiomonas arsenitoxydans	Burkholderiales	Proteobacteria
gnl|goettingen|GALL_all_contig001829	3618	56.7164	4.80486	Acidiphilium multivorum	Rhodospirillales	Proteobacteria
gnl|goettingen|GALL_all_contig001830	3617	64.0033	5.55958	Burkholderia oklahomensis	Burkholderiales	Proteobacteria
gnl|goettingen|GALL_all_contig001831	3616	56.1117	7.21737	Rhodobacter capsulatus	Rhodobacterales	Proteobacteria
gnl|goettingen|GALL_all_contig001832	3615	75.1037	6.82324	Not annotated	Not annotated	Not annotated
gnl|goettingen|GALL_all_contig001833	3614	57.803	4.41422	Rhodoferax ferrireducens	Burkholderiales	Proteobacteria
gnl|goettingen|GALL_all_contig001834	3610	67.5346	5.59141	Thiomonas intermedia	Burkholderiales	Proteobacteria
gnl|goettingen|GALL_all_contig001835	3608	64.1353	3.60615	Paracoccus aminophilus	Rhodobacterales	Proteobacteria
gnl|goettingen|GALL_all_contig001836	3606	62.4237	4.48697	Dinoroseobacter shibae	Rhodobacterales	Proteobacteria
gnl|goettingen|GALL_all_contig001837	3601	59.1502	5.05304	Pseudacidovorax intermedius	Burkholderiales	Proteobacteria
gnl|goettingen|GALL_all_contig001838	3600	61.9167	13.9025	Thiomonas arsenitoxydans	Burkholderiales	Proteobacteria
gnl|goettingen|GALL_all_contig001839	3598	68.4825	6.37382	Not annotated	Not annotated	Not annotated
gnl|goettingen|GALL_all_contig001840	3598	61.6176	6.16787	Thiomonas arsenitoxydans	Burkholderiales	Proteobacteria
gnl|goettingen|GALL_all_contig001841	3595	67.3435	5.31544	Thiomonas sp. CB2	Burkholderiales	Proteobacteria
gnl|goettingen|GALL_all_contig001842	3595	67.6495	3.28707	Thiomonas arsenitoxydans	Burkholderiales	Proteobacteria
gnl|goettingen|GALL_all_contig001843	3594	72.8436	7.91681	Bradyrhizobium japonicum	Rhizobiales	Proteobacteria
gnl|goettingen|GALL_all_contig001844	3589	64.224	5.5737	Cupriavidus basilensis	Burkholderiales	Proteobacteria
gnl|goettingen|GALL_all_contig001845	3588	56.9398	4.84532	Methylocella silvestris	Rhizobiales	Proteobacteria
gnl|goettingen|GALL_all_contig001846	3586	57.4177	5.04155	Microterricola viridarii	Micrococcales	Actinobacteria
gnl|goettingen|GALL_all_contig001847	3585	56.7085	6.00697	Not annotated	Not annotated	Not annotated
gnl|goettingen|GALL_all_contig001848	3583	73.2905	6.22467	Isoptericola variabilis	Micrococcales	Actinobacteria
gnl|goettingen|GALL_all_contig001849	3582	74.5394	7.4464	Isoptericola variabilis	Micrococcales	Actinobacteria
gnl|goettingen|GALL_all_contig001850	3581	71.8514	8.78414	Burkholderia glumae	Burkholderiales	Proteobacteria
gnl|goettingen|GALL_all_contig001851	3575	66.2378	5.18741	Delftia sp. Cs1-4	Burkholderiales	Proteobacteria
gnl|goettingen|GALL_all_contig001852	3574	57.1069	5.13151	Not annotated	Not annotated	Not annotated
gnl|goettingen|GALL_all_contig001853	3573	62.0767	6.39435	Thiomonas sp. CB2	Burkholderiales	Proteobacteria
gnl|goettingen|GALL_all_contig001854	3572	62.0941	11.7444	Rhodopseudomonas palustris	Rhizobiales	Proteobacteria
gnl|goettingen|GALL_all_contig001855	3561	55.5743	6.94356	Rhodocyclaceae bacterium PG1-Ca6	Rhodocyclales	Proteobacteria
gnl|goettingen|GALL_all_contig001856	3560	52.9213	7.24045	Not annotated	Not annotated	Not annotated
gnl|goettingen|GALL_all_contig001857	3557	70.3964	8.54512	Cellulomonas fimi	Micrococcales	Actinobacteria
gnl|goettingen|GALL_all_contig001858	3557	58.7855	6.36351	Not annotated	Not annotated	Not annotated
gnl|goettingen|GALL_all_contig001859	3553	66.9856	12.0478	Thiomonas intermedia	Burkholderiales	Proteobacteria
gnl|goettingen|GALL_all_contig001860	3550	55.662	11.5023	Not annotated	Not annotated	Not annotated
gnl|goettingen|GALL_all_contig001861	3545	69.7038	8.93258	Ralstonia solanacearum	Burkholderiales	Proteobacteria
gnl|goettingen|GALL_all_contig001862	3542	62.7329	3.51101	Bradyrhizobium oligotrophicum	Rhizobiales	Proteobacteria
gnl|goettingen|GALL_all_contig001863	3539	64.3685	4.86804	Rhodovulum sulfidophilum	Rhodobacterales	Proteobacteria
gnl|goettingen|GALL_all_contig001864	3535	64.9222	30.6772	Sulfuritalea hydrogenivorans	Rhodocyclales	Proteobacteria
gnl|goettingen|GALL_all_contig001865	3530	72.8612	8.10425	Rubrivivax gelatinosus	Burkholderiales	Proteobacteria
gnl|goettingen|GALL_all_contig001866	3528	60.2324	4.80442	Not annotated	Not annotated	Not annotated
gnl|goettingen|GALL_all_contig001867	3527	53.9552	5.60618	Not annotated	Not annotated	Not annotated
gnl|goettingen|GALL_all_contig001868	3523	68.7482	14.2858	Nocardioides sp. JS614	Propionibacteriales	Actinobacteria
gnl|goettingen|GALL_all_contig001869	3520	74.375	7.42102	Cellulomonas fimi	Micrococcales	Actinobacteria
gnl|goettingen|GALL_all_contig001870	3520	72.6136	8.44858	Cellulomonas fimi	Micrococcales	Actinobacteria
gnl|goettingen|GALL_all_contig001871	3520	65.4545	6.09801	Thiomonas arsenitoxydans	Burkholderiales	Proteobacteria
gnl|goettingen|GALL_all_contig001872	3517	60.1365	5.19875	Rhodoferax ferrireducens	Burkholderiales	Proteobacteria
gnl|goettingen|GALL_all_contig001873	3513	59.0663	4.616	Polaromonas naphthalenivorans	Burkholderiales	Proteobacteria
gnl|goettingen|GALL_all_contig001874	3509	63.6364	6.26418	Thiomonas arsenitoxydans	Burkholderiales	Proteobacteria
gnl|goettingen|GALL_all_contig001875	3507	58.7397	11.1098	Sinorhizobium fredii	Rhizobiales	Proteobacteria
gnl|goettingen|GALL_all_contig001876	3504	54.7089	7.8222	Thiobacillus denitrificans	Hydrogenophilales	Proteobacteria
gnl|goettingen|GALL_all_contig001877	3499	57.445	5.0363	Ralstonia syzygii	Burkholderiales	Proteobacteria
gnl|goettingen|GALL_all_contig001878	3499	63.7325	3.8371	Roseibacterium elongatum	Rhodobacterales	Proteobacteria
gnl|goettingen|GALL_all_contig001879	3496	63.5584	6.20252	Thiomonas sp. CB2	Burkholderiales	Proteobacteria
gnl|goettingen|GALL_all_contig001880	3495	62.8326	4.70386	Leisingera methylohalidivorans	Rhodobacterales	Proteobacteria
gnl|goettingen|GALL_all_contig001881	3488	62.8154	8.21646	Herbaspirillum rubrisubalbicans	Burkholderiales	Proteobacteria
gnl|goettingen|GALL_all_contig001882	3486	54.6472	4.48824	Bradyrhizobium sp. CCGE-LA001	Rhizobiales	Proteobacteria
gnl|goettingen|GALL_all_contig001883	3482	57.1223	5.21051	Streptomyces hygroscopicus	Streptomycetales	Actinobacteria
gnl|goettingen|GALL_all_contig001884	3482	62.579	5.10396	Rhodobacter capsulatus	Rhodobacterales	Proteobacteria
gnl|goettingen|GALL_all_contig001885	3476	48.3602	5.68642	Not annotated	Not annotated	Not annotated
gnl|goettingen|GALL_all_contig001886	3475	65.9856	4.47568	Rhodobacter sp. cai42	Rhodobacterales	Proteobacteria
gnl|goettingen|GALL_all_contig001887	3475	58.3022	4.88345	uncultured prokaryote	Not annotated	Not annotated
gnl|goettingen|GALL_all_contig001888	3474	63.1836	6.26655	Verminephrobacter eiseniae	Burkholderiales	Proteobacteria
gnl|goettingen|GALL_all_contig001889	3472	61.5783	4.90668	Bradyrhizobium sp. BTAi1	Rhizobiales	Proteobacteria
gnl|goettingen|GALL_all_contig001890	3470	71.3833	9.44899	Cellulomonas fimi	Micrococcales	Actinobacteria
gnl|goettingen|GALL_all_contig001891	3470	55.7061	6.51009	Not annotated	Not annotated	Not annotated
gnl|goettingen|GALL_all_contig001892	3470	62.3343	5.44006	Polaromonas naphthalenivorans	Burkholderiales	Proteobacteria
gnl|goettingen|GALL_all_contig001893	3470	60.6916	4.68501	Cupriavidus basilensis	Burkholderiales	Proteobacteria
gnl|goettingen|GALL_all_contig001894	3470	64.438	5.25331	Rhodobacter sphaeroides	Rhodobacterales	Proteobacteria
gnl|goettingen|GALL_all_contig001895	3469	74.5172	7.74661	Cellulomonas fimi	Micrococcales	Actinobacteria
gnl|goettingen|GALL_all_contig001896	3467	56.3023	3.46121	Rhodoferax ferrireducens	Burkholderiales	Proteobacteria
gnl|goettingen|GALL_all_contig001897	3466	57.6457	4.15349	Not annotated	Not annotated	Not annotated
gnl|goettingen|GALL_all_contig001898	3466	61.0502	4.21581	Rhodobacter sphaeroides	Rhodobacterales	Proteobacteria
gnl|goettingen|GALL_all_contig001899	3465	65.8586	6.40895	Thiomonas intermedia	Burkholderiales	Proteobacteria
gnl|goettingen|GALL_all_contig001900	3463	61.7384	4.63933	Acidovorax sp. JS42	Burkholderiales	Proteobacteria
gnl|goettingen|GALL_all_contig001901	3458	62.6084	8.75304	Thauera sp. MZ1T	Rhodocyclales	Proteobacteria
gnl|goettingen|GALL_all_contig001902	3456	54.9769	5.73756	Cupriavidus basilensis	Burkholderiales	Proteobacteria
gnl|goettingen|GALL_all_contig001903	3456	55.7581	4.15885	Not annotated	Not annotated	Not annotated
gnl|goettingen|GALL_all_contig001904	3456	67.9398	5.05961	Thiomonas intermedia	Burkholderiales	Proteobacteria
gnl|goettingen|GALL_all_contig001905	3456	62.7894	4.74508	Rhodobacter sphaeroides	Rhodobacterales	Proteobacteria
gnl|goettingen|GALL_all_contig001906	3456	63.9178	7.83478	Thiomonas arsenitoxydans	Burkholderiales	Proteobacteria
gnl|goettingen|GALL_all_contig001907	3450	63.3333	14.8093	Methylibium petroleiphilum	Burkholderiales	Proteobacteria
gnl|goettingen|GALL_all_contig001908	3449	53.5807	4.48594	Rhodococcus fascians	Corynebacteriales	Actinobacteria
gnl|goettingen|GALL_all_contig001909	3449	72.5718	9.53407	Burkholderia ambifaria	Burkholderiales	Proteobacteria
gnl|goettingen|GALL_all_contig001910	3448	72.4188	9.38051	Leptothrix cholodnii	Burkholderiales	Proteobacteria
gnl|goettingen|GALL_all_contig001911	3448	69.0255	9.21114	Thiomonas sp. CB2	Burkholderiales	Proteobacteria
gnl|goettingen|GALL_all_contig001912	3443	60.151	8.90096	Methylovorus sp. MP688	Methylophilales	Proteobacteria
gnl|goettingen|GALL_all_contig001913	3443	69.4162	28.8626	Gluconacetobacter diazotrophicus	Rhodospirillales	Proteobacteria
gnl|goettingen|GALL_all_contig001914	3440	60.2326	4.48227	Polymorphum gilvum	Not annotated	Proteobacteria
gnl|goettingen|GALL_all_contig001915	3440	70.814	9.89448	Beutenbergia cavernae	Micrococcales	Actinobacteria
gnl|goettingen|GALL_all_contig001916	3437	62.7291	4.1478	Polaromonas naphthalenivorans	Burkholderiales	Proteobacteria
gnl|goettingen|GALL_all_contig001917	3432	57.3718	5.54924	Streptomyces bingchenggensis	Streptomycetales	Actinobacteria
gnl|goettingen|GALL_all_contig001918	3431	54.7945	8.33693	Not annotated	Not annotated	Not annotated
gnl|goettingen|GALL_all_contig001919	3428	62.5438	8.79755	Azoarcus sp. CIB	Rhodocyclales	Proteobacteria
gnl|goettingen|GALL_all_contig001920	3428	63.7106	5.94691	uncultured Delftia sp.	Burkholderiales	Proteobacteria
gnl|goettingen|GALL_all_contig001921	3426	59.0776	10.0706	Thiomonas arsenitoxydans	Burkholderiales	Proteobacteria
gnl|goettingen|GALL_all_contig001922	3421	59.8363	19.1958	Thauera sp. MZ1T	Rhodocyclales	Proteobacteria
gnl|goettingen|GALL_all_contig001923	3420	69.7368	12.6047	Rhodanobacter denitrificans	Xanthomonadales	Proteobacteria
gnl|goettingen|GALL_all_contig001924	3419	61.6847	9.3773	Cupriavidus necator	Burkholderiales	Proteobacteria
gnl|goettingen|GALL_all_contig001925	3417	71.3784	9.38513	Corynebacterium doosanense	Corynebacteriales	Actinobacteria
gnl|goettingen|GALL_all_contig001926	3417	57.4481	5.964	Blastococcus saxobsidens	Geodermatophilales	Actinobacteria
gnl|goettingen|GALL_all_contig001927	3415	55.6955	5.29107	Streptomyces lividans	Streptomycetales	Actinobacteria
gnl|goettingen|GALL_all_contig001928	3414	53.6614	7.26128	Nitrosomonas sp. Is79A3	Nitrosomonadales	Proteobacteria
gnl|goettingen|GALL_all_contig001929	3412	60.9027	3.99707	Rhodoferax ferrireducens	Burkholderiales	Proteobacteria
gnl|goettingen|GALL_all_contig001930	3412	65.8851	6.00322	Thiomonas arsenitoxydans	Burkholderiales	Proteobacteria
gnl|goettingen|GALL_all_contig001931	3411	61.9466	5.03225	Rhodobacter sp. cai42	Rhodobacterales	Proteobacteria
gnl|goettingen|GALL_all_contig001932	3407	62.2542	8.35897	Azospira oryzae	Rhodocyclales	Proteobacteria
gnl|goettingen|GALL_all_contig001933	3404	61.3984	5.64072	Mesorhizobium australicum	Rhizobiales	Proteobacteria
gnl|goettingen|GALL_all_contig001934	3401	71.5672	137.561	Thiomonas arsenitoxydans	Burkholderiales	Proteobacteria
gnl|goettingen|GALL_all_contig001935	3400	64.3235	5.96118	Thiomonas intermedia	Burkholderiales	Proteobacteria
gnl|goettingen|GALL_all_contig001936	3399	56.8991	5.8273	Kibdelosporangium phytohabitans	Pseudonocardiales	Actinobacteria
gnl|goettingen|GALL_all_contig001937	3399	63.96	5.60871	Thiomonas sp. CB2	Burkholderiales	Proteobacteria
gnl|goettingen|GALL_all_contig001938	3399	63.5481	3.63166	Rhodopseudomonas palustris	Rhizobiales	Proteobacteria
gnl|goettingen|GALL_all_contig001939	3398	62.7134	6.64744	Thiomonas intermedia	Burkholderiales	Proteobacteria
gnl|goettingen|GALL_all_contig001940	3394	60.1355	9.27283	Methylovorus sp. MP688	Methylophilales	Proteobacteria
gnl|goettingen|GALL_all_contig001941	3393	56.6166	5.66961	Not annotated	Not annotated	Not annotated
gnl|goettingen|GALL_all_contig001942	3390	60.6785	4.08968	Sinorhizobium fredii	Rhizobiales	Proteobacteria
gnl|goettingen|GALL_all_contig001943	3388	55.8146	4.6098	Not annotated	Not annotated	Not annotated
gnl|goettingen|GALL_all_contig001944	3388	71.4286	5.48878	Burkholderia glumae	Burkholderiales	Proteobacteria
gnl|goettingen|GALL_all_contig001945	3388	68.0342	5.60596	Thiomonas intermedia	Burkholderiales	Proteobacteria
gnl|goettingen|GALL_all_contig001946	3383	60.0946	9.63523	Cupriavidus necator	Burkholderiales	Proteobacteria
gnl|goettingen|GALL_all_contig001947	3377	58.0693	4.34054	Polaromonas sp. JS666	Burkholderiales	Proteobacteria
gnl|goettingen|GALL_all_contig001948	3370	66.4392	5.2908	Thiomonas intermedia	Burkholderiales	Proteobacteria
gnl|goettingen|GALL_all_contig001949	3369	57.5245	4.5515	Burkholderia sp. CCGE1001	Burkholderiales	Proteobacteria
gnl|goettingen|GALL_all_contig001950	3368	59.2933	3.7405	Adlercreutzia equolifaciens	Eggerthellales	Actinobacteria
gnl|goettingen|GALL_all_contig001951	3367	60.5287	8.87407	Ralstonia solanacearum	Burkholderiales	Proteobacteria
gnl|goettingen|GALL_all_contig001952	3366	54.0404	5.70915	Not annotated	Not annotated	Not annotated
gnl|goettingen|GALL_all_contig001953	3365	60.8915	4.84368	Thiomonas sp. CB2	Burkholderiales	Proteobacteria
gnl|goettingen|GALL_all_contig001954	3365	63.7444	5.22526	Rhodobacter capsulatus	Rhodobacterales	Proteobacteria
gnl|goettingen|GALL_all_contig001955	3363	42.581	5.88195	Not annotated	Not annotated	Not annotated
gnl|goettingen|GALL_all_contig001956	3362	70.1666	9.13653	Thiomonas arsenitoxydans	Burkholderiales	Proteobacteria
gnl|goettingen|GALL_all_contig001957	3360	61.994	5.53244	Thiomonas sp. CB2	Burkholderiales	Proteobacteria
gnl|goettingen|GALL_all_contig001958	3356	50.8343	5.85489	Methylovorus sp. MP688	Methylophilales	Proteobacteria
gnl|goettingen|GALL_all_contig001959	3355	61.2519	3.84262	Bradyrhizobium sp. CCGE-LA001	Rhizobiales	Proteobacteria
gnl|goettingen|GALL_all_contig001960	3352	55.1313	4.09547	Variovorax paradoxus	Burkholderiales	Proteobacteria
gnl|goettingen|GALL_all_contig001961	3350	67.3134	4.36388	Thiomonas sp. CB2	Burkholderiales	Proteobacteria
gnl|goettingen|GALL_all_contig001962	3349	57.2111	5.27949	Not annotated	Not annotated	Not annotated
gnl|goettingen|GALL_all_contig001963	3348	59.1099	4.53883	Not annotated	Not annotated	Not annotated
gnl|goettingen|GALL_all_contig001964	3347	56.4386	4.9516	Not annotated	Not annotated	Not annotated
gnl|goettingen|GALL_all_contig001965	3347	59.5459	9.61129	Methylobacillus flagellatus	Methylophilales	Proteobacteria
gnl|goettingen|GALL_all_contig001966	3345	63.4679	3.93543	Rhodobacter sphaeroides	Rhodobacterales	Proteobacteria
gnl|goettingen|GALL_all_contig001967	3341	58.7249	6.27986	Stackebrandtia nassauensis	Glycomycetales	Actinobacteria
gnl|goettingen|GALL_all_contig001968	3340	72.3653	7.67994	Kitasatospora setae	Streptomycetales	Actinobacteria
gnl|goettingen|GALL_all_contig001969	3334	64.3971	7.14937	Thiomonas arsenitoxydans	Burkholderiales	Proteobacteria
gnl|goettingen|GALL_all_contig001970	3338	64.2301	5.96705	Thiomonas sp. CB2	Burkholderiales	Proteobacteria
gnl|goettingen|GALL_all_contig001971	3337	63.1405	4.1792	Not annotated	Not annotated	Not annotated
gnl|goettingen|GALL_all_contig001972	3335	62.2489	4.26747	Bradyrhizobium japonicum	Rhizobiales	Proteobacteria
gnl|goettingen|GALL_all_contig001973	3335	50.4948	4.89835	Mucilaginibacter sp. SA3-7	Sphingobacteriales	Bacteroidetes
gnl|goettingen|GALL_all_contig001974	3332	65.2461	4.09874	Thiomonas sp. CB2	Burkholderiales	Proteobacteria
gnl|goettingen|GALL_all_contig001975	3329	62.5713	6.11175	Thiomonas arsenitoxydans	Burkholderiales	Proteobacteria
gnl|goettingen|GALL_all_contig001976	3329	67.0171	14.3277	Thiobacillus denitrificans	Hydrogenophilales	Proteobacteria
gnl|goettingen|GALL_all_contig001977	3327	72.4376	7.26781	Cellulomonas fimi	Micrococcales	Actinobacteria
gnl|goettingen|GALL_all_contig001978	3327	61.046	4.79651	Opitutus terrae	Opitutales	Verrucomicrobia
gnl|goettingen|GALL_all_contig001979	3327	62.0078	7.96032	Paracoccus denitrificans	Rhodobacterales	Proteobacteria
gnl|goettingen|GALL_all_contig001980	3325	61.8045	4.73023	Rhodobacter sphaeroides	Rhodobacterales	Proteobacteria
gnl|goettingen|GALL_all_contig001981	3323	55.161	4.31598	Not annotated	Not annotated	Not annotated
gnl|goettingen|GALL_all_contig001982	3320	49.3976	13.8795	Thiomonas sp. CB2	Burkholderiales	Proteobacteria
gnl|goettingen|GALL_all_contig001983	3314	55.6427	6.63096	Pseudonocardia dioxanivorans	Pseudonocardiales	Actinobacteria
gnl|goettingen|GALL_all_contig001984	3310	59.6979	4.51299	Bradyrhizobium japonicum	Rhizobiales	Proteobacteria
gnl|goettingen|GALL_all_contig001985	3310	62.9003	6.74773	Thiomonas arsenitoxydans	Burkholderiales	Proteobacteria
gnl|goettingen|GALL_all_contig001986	3309	72.2575	7.48413	uncultured bacterium WT4	Not annotated	Not annotated
gnl|goettingen|GALL_all_contig001987	3306	64.882	5.65064	Rhodobacter sphaeroides	Rhodobacterales	Proteobacteria
gnl|goettingen|GALL_all_contig001988	3306	55.2027	4.63309	Rhodoferax ferrireducens	Burkholderiales	Proteobacteria
gnl|goettingen|GALL_all_contig001989	3306	58.6207	4.55082	Polaromonas naphthalenivorans	Burkholderiales	Proteobacteria
gnl|goettingen|GALL_all_contig001990	3304	63.9831	4.14891	Rhodopseudomonas palustris	Rhizobiales	Proteobacteria
gnl|goettingen|GALL_all_contig001991	3304	59.1404	11.0045	Burkholderia gladioli	Burkholderiales	Proteobacteria
gnl|goettingen|GALL_all_contig001992	3293	59.4595	5.628	Methylomonas denitrificans	Methylococcales	Proteobacteria
gnl|goettingen|GALL_all_contig001993	3291	63.7192	5.9924	Thiomonas arsenitoxydans	Burkholderiales	Proteobacteria
gnl|goettingen|GALL_all_contig001994	3288	65.3589	5.42853	Not annotated	Not annotated	Not annotated
gnl|goettingen|GALL_all_contig001995	3288	66.2713	5.85918	Thiomonas intermedia	Burkholderiales	Proteobacteria
gnl|goettingen|GALL_all_contig001996	3288	64.1727	5.80931	Thiomonas sp. CB2	Burkholderiales	Proteobacteria
gnl|goettingen|GALL_all_contig001997	3284	61.0536	5.39068	Paracoccus aminophilus	Rhodobacterales	Proteobacteria
[truncated: 7,459 more rows]

## Sheet: Sideroxydans assigned contigs
Supplementary Table 1B: Summary of the 64 contigs assigned to members of the genus Sideroxydans (see Table 1 in main document). Assignment is based on Blast comparison of the contig sequences with the NCBI online database.
Sequence ID	length (bp)	GC content	coverage of contigs (BOWTIE.FASTA.bowtie2.bam)	Species	Order	Phylum
gnl|goettingen|GALL_all_contig000001	901123	60.5425	173.03	Sideroxydans lithotrophicus	Gallionellales	Proteobacteria
gnl|goettingen|GALL_all_contig000003	456809	57.3912	196.11	Sideroxydans lithotrophicus	Gallionellales	Proteobacteria
gnl|goettingen|GALL_all_contig000005	395989	59.6219	166.78	Sideroxydans lithotrophicus	Gallionellales	Proteobacteria
gnl|goettingen|GALL_all_contig000006	390521	60.3256	182.064	Sideroxydans lithotrophicus	Gallionellales	Proteobacteria
gnl|goettingen|GALL_all_contig000007	377579	55.755	193.201	Sideroxydans lithotrophicus	Gallionellales	Proteobacteria
gnl|goettingen|GALL_all_contig000008	371854	57.0767	192.276	Sideroxydans lithotrophicus	Gallionellales	Proteobacteria
gnl|goettingen|GALL_all_contig000009	356791	56.9148	193.077	Sideroxydans lithotrophicus	Gallionellales	Proteobacteria
gnl|goettingen|GALL_all_contig000011	340894	57.1075	82.4469	Sideroxydans lithotrophicus	Gallionellales	Proteobacteria
gnl|goettingen|GALL_all_contig000013	331585	60.1562	168.673	Sideroxydans lithotrophicus	Gallionellales	Proteobacteria
gnl|goettingen|GALL_all_contig000019	296936	57.8879	80.1101	Sideroxydans lithotrophicus	Gallionellales	Proteobacteria
gnl|goettingen|GALL_all_contig000020	288634	60.989	168.436	Sideroxydans lithotrophicus	Gallionellales	Proteobacteria
gnl|goettingen|GALL_all_contig000021	268068	58.9798	167.696	Sideroxydans lithotrophicus	Gallionellales	Proteobacteria
gnl|goettingen|GALL_all_contig000022	242290	55.9775	82.9574	Sideroxydans lithotrophicus	Gallionellales	Proteobacteria
gnl|goettingen|GALL_all_contig000023	239008	55.914	205.499	Sideroxydans lithotrophicus	Gallionellales	Proteobacteria
gnl|goettingen|GALL_all_contig000025	224344	55.587	85.3485	Sideroxydans lithotrophicus	Gallionellales	Proteobacteria
gnl|goettingen|GALL_all_contig000026	221675	56.3816	188.58	Sideroxydans lithotrophicus	Gallionellales	Proteobacteria
gnl|goettingen|GALL_all_contig000029	207889	56.2026	84.4863	Sideroxydans lithotrophicus	Gallionellales	Proteobacteria
gnl|goettingen|GALL_all_contig000030	205645	58.2689	76.9414	Sideroxydans lithotrophicus	Gallionellales	Proteobacteria
gnl|goettingen|GALL_all_contig000031	203703	58.3968	79.7624	Sideroxydans lithotrophicus	Gallionellales	Proteobacteria
gnl|goettingen|GALL_all_contig000035	194669	57.2767	82.3366	Sideroxydans lithotrophicus	Gallionellales	Proteobacteria
gnl|goettingen|GALL_all_contig000047	171337	58.8291	81.6326	Sideroxydans lithotrophicus	Gallionellales	Proteobacteria
gnl|goettingen|GALL_all_contig000049	169920	57.5241	81.2458	Sideroxydans lithotrophicus	Gallionellales	Proteobacteria
gnl|goettingen|GALL_all_contig000055	152052	56.9161	194.262	Sideroxydans lithotrophicus	Gallionellales	Proteobacteria
gnl|goettingen|GALL_all_contig000059	144345	58.3574	78.9247	Sideroxydans lithotrophicus	Gallionellales	Proteobacteria
gnl|goettingen|GALL_all_contig000067	132776	53.1587	221.916	Sideroxydans lithotrophicus	Gallionellales	Proteobacteria
gnl|goettingen|GALL_all_contig000068	131519	52.8646	88.1606	Sideroxydans lithotrophicus	Gallionellales	Proteobacteria
gnl|goettingen|GALL_all_contig000076	118123	56.9635	187.65	Sideroxydans lithotrophicus	Gallionellales	Proteobacteria
gnl|goettingen|GALL_all_contig000077	117874	60.9761	175.321	Sideroxydans lithotrophicus	Gallionellales	Proteobacteria
gnl|goettingen|GALL_all_contig000079	116323	59.5506	76.6191	Sideroxydans lithotrophicus	Gallionellales	Proteobacteria
gnl|goettingen|GALL_all_contig000082	108742	56.4998	191.693	Sideroxydans lithotrophicus	Gallionellales	Proteobacteria
gnl|goettingen|GALL_all_contig000084	108219	58.2522	190.948	Sideroxydans lithotrophicus	Gallionellales	Proteobacteria
gnl|goettingen|GALL_all_contig000086	106755	56.3009	81.8345	Sideroxydans lithotrophicus	Gallionellales	Proteobacteria
gnl|goettingen|GALL_all_contig000088	105628	57.9259	186.523	Sideroxydans lithotrophicus	Gallionellales	Proteobacteria
gnl|goettingen|GALL_all_contig000100	98971	51.0402	213.889	Sideroxydans lithotrophicus	Gallionellales	Proteobacteria
gnl|goettingen|GALL_all_contig000102	96338	55.8679	87.7497	Sideroxydans lithotrophicus	Gallionellales	Proteobacteria
gnl|goettingen|GALL_all_contig000105	93880	56.994	196.651	Sideroxydans lithotrophicus	Gallionellales	Proteobacteria
gnl|goettingen|GALL_all_contig000106	92727	53.7298	205.81	Sideroxydans lithotrophicus	Gallionellales	Proteobacteria
gnl|goettingen|GALL_all_contig000112	88373	56.8647	189.135	Sideroxydans lithotrophicus	Gallionellales	Proteobacteria
gnl|goettingen|GALL_all_contig000116	83269	54.2651	188.106	Sideroxydans lithotrophicus	Gallionellales	Proteobacteria
gnl|goettingen|GALL_all_contig000118	83098	53.1216	89.3383	Sideroxydans lithotrophicus	Gallionellales	Proteobacteria
gnl|goettingen|GALL_all_contig000121	81579	57.5749	193.85	Sideroxydans lithotrophicus	Gallionellales	Proteobacteria
gnl|goettingen|GALL_all_contig000139	70388	59.0427	79.4527	Sideroxydans lithotrophicus	Gallionellales	Proteobacteria
gnl|goettingen|GALL_all_contig000148	64553	59.0337	75.866	Sideroxydans lithotrophicus	Gallionellales	Proteobacteria
gnl|goettingen|GALL_all_contig000150	64359	54.0608	88.2635	Sideroxydans lithotrophicus	Gallionellales	Proteobacteria
gnl|goettingen|GALL_all_contig000151	63611	58.177	77.3859	Sideroxydans lithotrophicus	Gallionellales	Proteobacteria
gnl|goettingen|GALL_all_contig000154	61933	57.5251	78.7191	Sideroxydans lithotrophicus	Gallionellales	Proteobacteria
gnl|goettingen|GALL_all_contig000166	56382	56.5251	193.242	Sideroxydans lithotrophicus	Gallionellales	Proteobacteria
gnl|goettingen|GALL_all_contig000171	55822	57.8482	197.968	Sideroxydans lithotrophicus	Gallionellales	Proteobacteria
gnl|goettingen|GALL_all_contig000177	54094	59.7035	168.694	Sideroxydans lithotrophicus	Gallionellales	Proteobacteria
gnl|goettingen|GALL_all_contig000186	52469	58.3716	171.566	Sideroxydans lithotrophicus	Gallionellales	Proteobacteria
gnl|goettingen|GALL_all_contig000187	52422	56.5221	79.2855	Sideroxydans lithotrophicus	Gallionellales	Proteobacteria
gnl|goettingen|GALL_all_contig000188	52153	58.9822	176.193	Sideroxydans lithotrophicus	Gallionellales	Proteobacteria
gnl|goettingen|GALL_all_contig000192	50827	57.5167	80.3725	Sideroxydans lithotrophicus	Gallionellales	Proteobacteria
gnl|goettingen|GALL_all_contig000215	45052	53.5026	87.3713	Sideroxydans lithotrophicus	Gallionellales	Proteobacteria
gnl|goettingen|GALL_all_contig000216	45018	58.159	77.3802	Sideroxydans lithotrophicus	Gallionellales	Proteobacteria
gnl|goettingen|GALL_all_contig000247	38157	57.3971	80.5363	Sideroxydans lithotrophicus	Gallionellales	Proteobacteria
gnl|goettingen|GALL_all_contig000261	36186	58.2214	78.314	Sideroxydans lithotrophicus	Gallionellales	Proteobacteria
gnl|goettingen|GALL_all_contig000331	26896	54.5583	199.271	Sideroxydans lithotrophicus	Gallionellales	Proteobacteria
gnl|goettingen|GALL_all_contig000335	26027	52.6415	222.032	Sideroxydans lithotrophicus	Gallionellales	Proteobacteria
gnl|goettingen|GALL_all_contig000417	19645	54.3395	83.7041	Sideroxydans lithotrophicus	Gallionellales	Proteobacteria
gnl|goettingen|GALL_all_contig000443	18781	59.4164	73.8616	Sideroxydans lithotrophicus	Gallionellales	Proteobacteria
gnl|goettingen|GALL_all_contig000522	15456	59.058	178.958	Sideroxydans lithotrophicus	Gallionellales	Proteobacteria
gnl|goettingen|GALL_all_contig000525	15393	56.4932	207.761	Sideroxydans lithotrophicus	Gallionellales	Proteobacteria
gnl|goettingen|GALL_all_contig000526	15358	56.9671	80.6684	Sideroxydans lithotrophicus	Gallionellales	Proteobacteria
