# Supplementary material for: Reconstruction of the Metabolic Potential of Acidophilic Sideroxydans Strains from the Metagenome of an Microaerophilic Enrichment Culture of Acidophilic Iron-Oxidizing Bacteria from a Pilot Plant for the Treatment of Acid Mine Drainage Reveals Metabolic Versatility and Adaptation to Life at Low pH
Source: Front Microbiol. 2016 Dec 22;7:2082. doi: 10.3389/fmicb.2016.02082 (PMC5178258; doi:10.3389/fmicb.2016.02082)
Supplement: Supplementary file 2 [file Table2.xlsx]

## Sheet: Enrichment culture ADE-12-1
Supplementary Table 2: Results from the analysis of the 16S-tag Illumina sequence reads of total environmental DNA isolated from enrichment culture ADE-12-1. The results are listed based on the number of detected 16S-tag reads for each OTU in descending order. OTU assigned specifically to the genus Sideroxydans (yellow) or, more generally, to the family Gallionellaceae (green) are highlighted. A …
OTU_ID	16S-tag reads of enrichment culture ADE-12-1	taxonomy	E value	Accession number
OTU7	19680	Bacteria;Proteobacteria;Alphaproteobacteria;Rhodospirillales;Rhodospirillaceae;Telmatospirillum;uncultured bacterium	0	JX271926.1.1448
OTU11	9261	Bacteria;Verrucomicrobia;Opitutae;Opitutales;Opitutaceae;Opitutus;uncultured bacterium	0	HE587181.1.1411
OTU31	4131	Bacteria;Proteobacteria;Betaproteobacteria;Nitrosomonadales;Gallionellaceae;Sideroxydans;uncultured bacterium	0	HE587097.1.1398
OTU27	2662	Bacteria;Actinobacteria;Actinobacteria;Micrococcales;Cellulomonadaceae;Cellulomonas;uncultured Cellulomonadaceae bacterium	0	EU016444.1.1486
OTU33	1492	Bacteria;Proteobacteria;Alphaproteobacteria;Rhodobacterales;Rhodobacteraceae;Pseudorhodobacter;uncultured alpha proteobacterium	0	KF411700.1.1283
OTU75	1056	Bacteria;Proteobacteria;Betaproteobacteria;Methylophilales;Methylophilaceae;Methylotenera;uncultured bacterium	0	GQ340227.1.1396
OTU144	532	Bacteria;Proteobacteria;Betaproteobacteria;Methylophilales;Methylophilaceae;uncultured;uncultured beta proteobacterium	0	GQ342371.1.1465
OTU172	526	Bacteria;Bacteroidetes;Sphingobacteriia;Sphingobacteriales;Sphingobacteriaceae;Mucilaginibacter;uncultured soil bacterium	0	EU861922.1.1486
OTU67	513	Bacteria;Proteobacteria;Betaproteobacteria;Rhodocyclales;Rhodocyclaceae;Sulfuritalea;uncultured bacterium	0	FN391821.1.1495
OTU88	509	Bacteria;Proteobacteria;Alphaproteobacteria;Caulobacterales;Caulobacteraceae;Phenylobacterium;uncultured bacterium	0	FM872995.1.1436
OTU572	365	Bacteria;Proteobacteria;Alphaproteobacteria;Rhizobiales;Bradyrhizobiaceae;Bradyrhizobium;uncultured bacterium	0	JF429058.1.1475
OTU64	338	Bacteria;Actinobacteria;Actinobacteria;Frankiales;Sporichthyaceae;hgcI clade;uncultured bacterium	0	EU735725.1.1474
OTU208	307	Bacteria;Proteobacteria;Betaproteobacteria;Burkholderiales;Burkholderiales Incertae Sedis;Thiomonas;uncultured Thiomonas sp.	0	AF460989.1.1455
OTU171	238	Bacteria;Acidobacteria;Holophagae;Holophagales;Holophagaceae;Geothrix;uncultured Acidobacterium sp.	0	EU156148.1.1501
OTU198	189	Bacteria;Proteobacteria;Betaproteobacteria;Burkholderiales;Burkholderiales Incertae Sedis;Thiomonas;uncultured bacterium	0	HE604076.1.1493
OTU386	150	Bacteria;Proteobacteria;Betaproteobacteria;Hydrogenophilales;Hydrogenophilaceae;Thiobacillus;uncultured bacterium	0	KC620647.1.1501
OTU305	132	Bacteria;Proteobacteria;Betaproteobacteria;Burkholderiales;Comamonadaceae;Chlorochromatium;uncultured bacterium	0	HE604034.1.1501
OTU889	106	Bacteria;Proteobacteria;Betaproteobacteria;Burkholderiales;Burkholderiales Incertae Sedis;Thiomonas;uncultured bacterium	0	EU735715.1.1493
OTU274	105	Bacteria;Proteobacteria;Gammaproteobacteria;Chromatiales;Halothiobacillaceae;Halothiobacillus;Halothiobacillus sp. HT1	0	GU013549.1.1435
OTU1211	59	Bacteria;Proteobacteria;Betaproteobacteria;Nitrosomonadales;Nitrosomonadaceae;Nitrosomonas;uncultured Nitrosospira sp.	0	GU472576.1.1458
OTU686	57	Bacteria;Proteobacteria;Betaproteobacteria;Burkholderiales;Comamonadaceae;Comamonas;uncultured Leptothrix sp.	0	JN860412.1.1493
OTU178	51	Bacteria;Actinobacteria;Actinobacteria;Frankiales;Sporichthyaceae;Candidatus Planktophila;uncultured bacterium	0	FJ810555.1.1478
OTU1864	28	Bacteria;Proteobacteria;Betaproteobacteria;Nitrosomonadales;Gallionellaceae;uncultured;uncultured bacterium	0	KC620674.1.1501
OTU1621	28	Bacteria;Proteobacteria;Betaproteobacteria;Hydrogenophilales;Hydrogenophilaceae;Sulfuricella;uncultured bacterium	0	DQ787675.1.1531
OTU2079	24	Bacteria;Proteobacteria;Betaproteobacteria;Nitrosomonadales;Nitrosomonadaceae;Nitrosomonas;uncultured Nitrosospira sp.	0	GU472576.1.1458
OTU199	13	Bacteria;Proteobacteria;Alphaproteobacteria;Rhizobiales;Beijerinckiaceae;Methylovirgula;uncultured bacterium	0	AF407383.1.1433
OTU36	13	Bacteria;Proteobacteria;Alphaproteobacteria;Rhizobiales;Bradyrhizobiaceae;Bradyrhizobium;Pantholops hodgsonii (chiru)	0	AGTT01273667.976.2434
OTU1692	13	Bacteria;Proteobacteria;Gammaproteobacteria;Xanthomonadales;Xanthomonadaceae;Rhodanobacter;Rhodanobacter sp. A2-438	0	KF441611.1.1536
OTU1940	9	Bacteria;Proteobacteria;Alphaproteobacteria;Rhodospirillales;Rhodospirillaceae;Telmatospirillum;uncultured bacterium	0	JX271926.1.1448
OTU1866	8	Bacteria;Proteobacteria;Betaproteobacteria;Nitrosomonadales;Gallionellaceae;uncultured;uncultured bacterium	0	JX120408.1.1499
OTU1978	8	Bacteria;Proteobacteria;Betaproteobacteria;Nitrosomonadales;Gallionellaceae;uncultured;uncultured bacterium	0	GQ339173.1.1503
OTU381	5	Bacteria;Proteobacteria;Alphaproteobacteria;Rhizobiales;Xanthobacteraceae;Pseudolabrys;uncultured Rhodoplanes sp.	0	JX504901.1.1411
OTU259	5	Bacteria;Proteobacteria;Gammaproteobacteria;Xanthomonadales;Xanthomonadaceae;Rhodanobacter;uncultured gamma proteobacterium	0	GQ342331.1.1204
OTU1658	3	Bacteria;Bacteroidetes;Sphingobacteriia;Sphingobacteriales;Chitinophagaceae;uncultured;uncultured bacterium	0	FJ719067.1.1403
OTU1021	2	Bacteria;Proteobacteria;Alphaproteobacteria;Caulobacterales;Hyphomonadaceae;Hirschia;uncultured bacterium	0	FM200988.1.1331
OTU1206	2	Bacteria;Proteobacteria;Alphaproteobacteria;Rhizobiales;Bradyrhizobiaceae;Bradyrhizobium;uncultured bacterium	0	EF515955.1.1344
OTU890	2	Bacteria;Proteobacteria;Alphaproteobacteria;Rhodospirillales;Rhodospirillaceae;Telmatospirillum;uncultured bacterium	0	JX271926.1.1448
OTU1618	2	Bacteria;Verrucomicrobia;Opitutae;Opitutales;Opitutaceae;Opitutus;uncultured bacterium	0	HE587181.1.1411
OTU1869	1	Bacteria;Proteobacteria;Betaproteobacteria;Nitrosomonadales;Gallionellaceae;Sideroxydans;bacterium enrichment culture clone CL21	0	GU134935.1.1460
OTU1160	1	Bacteria;Proteobacteria;Betaproteobacteria;Nitrosomonadales;Gallionellaceae;Sideroxydans;uncultured bacterium	0	HE587097.1.1398
OTU1872	1	Bacteria;Proteobacteria;Betaproteobacteria;Nitrosomonadales;Gallionellaceae;uncultured;uncultured bacterium	0	KC620674.1.1501
OTU2330	1	Bacteria;Proteobacteria;Alphaproteobacteria;Rhodobacterales;Rhodobacteraceae;Pseudorhodobacter;uncultured alpha proteobacterium	0	KF411700.1.1283
OTU1634	1	Bacteria;Proteobacteria;Alphaproteobacteria;Rhodospirillales;Rhodospirillaceae;Telmatospirillum;uncultured bacterium	6e-166	JX271926.1.1448
OTU1638	1	Bacteria;Proteobacteria;Alphaproteobacteria;Rhodospirillales;Rhodospirillaceae;Telmatospirillum;uncultured bacterium	0	JX271926.1.1448
OTU2312	1	Bacteria;Proteobacteria;Alphaproteobacteria;Rhodospirillales;Rhodospirillaceae;Telmatospirillum;uncultured bacterium	0	JX271926.1.1448
OTU2317	1	Bacteria;Proteobacteria;Betaproteobacteria;Burkholderiales;Burkholderiales Incertae Sedis;Thiomonas;uncultured bacterium	0	EU735715.1.1493
OTU2082	1	Bacteria;Proteobacteria;Betaproteobacteria;Methylophilales;Methylophilaceae;Methylotenera;uncultured bacterium	0	GQ340227.1.1396
OTU2318	1	Bacteria;Proteobacteria;Betaproteobacteria;Methylophilales;Methylophilaceae;OM43 clade;uncultured bacterium	7e-147	EU803818.1.1456
OTU2232	1	Bacteria;Proteobacteria;Betaproteobacteria;Methylophilales;Methylophilaceae;uncultured;uncultured beta proteobacterium	0	GQ342371.1.1465
OTU1234	1	Bacteria;Proteobacteria;Betaproteobacteria;Rhodocyclales;Rhodocyclaceae;Sulfuritalea;uncultured bacterium	2e-171	FN391821.1.1495
OTU2191	1	Bacteria;Proteobacteria;Betaproteobacteria;Rhodocyclales;Rhodocyclaceae;Sulfuritalea;uncultured bacterium	0	FR667322.1.1413
OTU2081	1	Bacteria;Verrucomicrobia;Opitutae;Opitutales;Opitutaceae;Opitutus;uncultured bacterium	0	HE587181.1.1411
OTU2313	1	Bacteria;Verrucomicrobia;Opitutae;Opitutales;Opitutaceae;Opitutus;uncultured Verrucomicrobia bacterium	0	JN003071.1.1226
