# Supplementary material for: Reconstruction of the Metabolic Potential of Acidophilic Sideroxydans Strains from the Metagenome of an Microaerophilic Enrichment Culture of Acidophilic Iron-Oxidizing Bacteria from a Pilot Plant for the Treatment of Acid Mine Drainage Reveals Metabolic Versatility and Adaptation to Life at Low pH
Source: Front Microbiol. 2016 Dec 22;7:2082. doi: 10.3389/fmicb.2016.02082 (PMC5178258; doi:10.3389/fmicb.2016.02082)
Supplement: Supplementary file 3 [file Table3.xlsx]

## Sheet: BLAST results of 16S rRNA sequ.
Supplementary Table 3: List of 16S rRNA gene fragments detected within the assembled metagenomic sequence data of enrichment culture ADE-12-1.
Best Hit	Max score	Total score	Query cover	E-value	Identity	Accession	Contig	Contig Annotation	Locus ID	Start of 16S rRNA sequence within contig	End of 16S rRNA sequence within contig	16S rRNA sequence
Sideroxydans lithotrophicus strain ES-1 16S ribosomal RNA gene, complete sequence	1472	1472	1	0.0	0.97	NR_074731.1	GALL_all_contig000006	Sideroxydans lithotrophicus	GALL_all_25050	862	1	CTTCACGCGTTAGCTGCGGTACTAAGGAAGTCTCCTCCCCCAACACCTAGTTGACATCGT TTAGGGCGTGGACTACCAGGGTATCTAATCCTGTTTGCTCCCCACGCTTTCGTGCATGAG CGTCAGTGTTGACCCAGGGGGCTGCCTTCGCCATCGGTATTCCTCCACATCTCTACGCAT TTCACTGCTACACGTGGAATTCTACCCCCCTCTGCCACACTCTAGCCTTGCAGTCACAAA TGCAGTTCCCAGGTTAAGCCCGGGGATTTCACACCTGTCTTACAAAACCGCCTGCGCACG CTTTACGCCCAGTAATTCCGATTAACGCTCGCACCCTACGTATTACCGCGGCTGCTGGCA CGTAGTTAGCCGGTGCTTCTTCTGACGGTACCG…
Sediminibacterium sp. AA5 16S ribosomal RNA gene, partial sequence	2366	2366	0.95	0.0	0.96	KR812546.1	GALL_all_contig000012	uncultured bacterium	GALL_all_46990	177783	179297	AGAGTTTGATCCTGGCTCAGGATGAACGCTAGCGGCAGGCTTAATACATGCAAGTCGT GGGGCAGCGCAGGTAGCAATACTGGGCGGCGACCGGCAAACGGGTGCGGAACACGTACAC AACCTTCCTATAAGTGGGGAATAGCCCAGAGAAATTTGGATTAATACCCCGTAACATAAC GATGTGGCATCACATTGTTATTATAGCTTCGGCGCTTATTGATGGGTGTGCGGCTGATTA GATAGTTGGCGGGGTAACGGCCCACCAAGTCTACGATCAGTAGCTGATGTGAGAGCATGA TCAGCCACACGGGCACTGAGACACGGGCCCGACTCCTACGGGAGGCAGCAGTAAGGAATA TTGGACAATGGGCGAAAGCCTGATCCAGCCATGCC…
Opitutus terrae strain PB90-1 16S ribosomal RNA gene, complete sequence	2220	2220	1	0.0	0.93	NR_074978.1	GALL_all_contig000043	Opitutaceae bacterium TAV5	GALL_all_113450	35615	37162	AGAGTTTGATCCTGGCTCAGAATGAA CGCTGGCGGCGTGGTTAAGACATGCAAGTCGAACGGGACAACGAGGGTAGCAATATTCGC GTTGTCTAGTGGCAGACGGGTGCGTAACACGTGAACAATCTACCATGAAATGGGGAATAG CTCGCCGAAAGGCGGATTAATACCGCATGTGGTTGCCTCTCGCCTGAGGGGCATACTAAA GCCGGGGACCGCAAGGCCTGGCGTTTCATGAGGAGTTCGCGGCCTATCAGCTAGTTGGTG AGGTAACGGCCCACCAAGGCTAAGACGGGTAGCTGGTCTGAGAGGATGACCAGCCACACT GGAACTGAGACACGGTCCAGACACCTACGGGTGGCAGCAGTTTCGAATCATTCACAATGG GCGAAA…
Methylotenera versatilis strain 301 16S ribosomal RNA gene, complete sequence	2691	2691	1	0.0	0.98	NR_074693.1	GALL_all_contig000056	Methylotenera versatilis	GALL_all_133460	147487	149012	AGAGTTTGATCATGGCTCAGATTGAACGCTGGCGGAATGCTTTACACATGCAAG TCGAACGGCAGCACGGACTTCGGTCTGGTGGCGAGTGGCGAACGGGTGAGTAATATATCG GAACGTATCCAATAATGGGGGATAACTAATCGAAAGGTTGGCTAATACCGCATACGCCCT ACGGGGGAAAGCTAGGGACCTTCGGGCCTGGCGTTAATGGAGCGGCCGATATCTGATTAG CTAGTTGGTGGGGTAAAGGCCCACCAAGGCGACGATCAGTAGCTGGTCTGAGAGGACGAC CAGCCACACTGGAACTGAGACACGGTCCAGACTCCTACGGGAGGCAGCAGTGGGGAATTT TGGACAATGGGCGCAAGCCTGATCCAGCCATTCCGCGTG…
Methylovorus sp. MP688 strain MP688 16S ribosomal RNA, complete sequence	2398	2398	1	0.0	0.95	NR_074780.1	GALL_all_contig000287	Methylovorus sp. MP688	GALL_all_275230	4123	2593	AGGTGATCCAGCCGCACCTTCCGATACGGCTACCTTGTTACGACTTCA CCCCAGTCATGAATCCTACCGTGGTAATCGTCCCCCTTGCGGTTAGACTAACTACTTCTG GTAGAACCCACTCCCATGGTGTGACGGGCGGTGTGTACAAGGCCCGGGAACGTATTCACC GCGACATGCTGATCCGCGATTACTAGCGATTCCGACTTCATGTAGTCGAGTTGCAGACTA CAATCCGGACTACGATCGGCTTTCTGGGATTGGCTCCCCCTCGCGGGTTGGCTACCCTCT GTACCGACCATTGTATTACGTGTGAAGCCCTGGCCATAAGGGCCATGAGGACTTGACGTC ATCCCCACCTTCCTCCGGTTTGTCACCGGCAGTCCCAATAAAGTG…
Thiomonas sp. RCASK1 partial 16S rRNA gene, strain RCASK1	2481	2481	0.98	0.0	0.97	AJ879998.1	GALL_all_contig000583	uncultured bacterium	GALL_all_332820	10389	11907	AGAGTTTGATCCTGGCTCAGATTGAACGCTAGCGGCATGCTTTACACATGCA AGTCGAACGGCAGCGCGGGGGCAACCCTGGCGGCGAGTGGCGAACGGGTGAGTAATGCAT CGGAACATGCCCATCGATGGGGGATAACTGCGCGAAAGCGTTGCTAATACCGCATAAGAC CTGAGGGTGAAAGCAGGGGACCGCAAGGCCTTGCGTCGATGGAGTGGCCGATGTCGGATT AGCTAGTTGGTGGGGTAAAGGCCTACCAAGGCGACGATCCGTAGCTGGTCTGAGAGGACG ACCAGCCACACTGGGACTGAGACACGGCCCAGACTCCTACGGGAGGCAGCAGTGGGGAAT CTTGGACAATGGGGGCAACCCTGATCCAGCAATGCCGCGTG…
Cellulomonas cellasea strain DSM 20118 16S ribosomal RNA gene, complete sequence	2577	2577	0.98	0.0	0.98	NR_119096.1	GALL_all_contig000851	Cellulomonas fimi	GALL_all_361820	1934	3445	AGAGTTTGATCCTGGCTCAGGACGAACGCTGGCGGCGTGCTTAACAC ATGCAAGTCGAACGGTGATGATGGGGCTTGCTCTGTCTGATCAGTGGCGAACGGGTGAGT AACACGTGAGTAACCTGCCCCTGACTCTGGGATAACCGTGGGAAACGACGGCTAATACCG GATATGAGACGTCCACGCATGTGGAGCGTCTGGAAAGATTTATTGGTCTGGGATGGACTC GCGGCCTATCAGCTTGTTGGTGGGGTAATGGCCTACCAAGGCGACGACGGGTAGCCGGCC TGAGAGGGCGACCGGCCACACTGGGACTGAGATACGGCCCAGACTCCTACGGGAGGCAGC AGTGGGGAATATTGCACAATGGGCGAAAGCCTGATGCAGCGACGCC…
Sulfuritalea hydrogenivorans sk43H DNA, complete genome	2453	4901	1	0.0	0.96	NR_113147	GALL_all_contig001289	Sulfuritalea hydrogenivorans	GALL_all_392530	5394	3869	AGGTGATCCAGCCGCAGGTTCCCCTACGGCTA CCTTGTTACGACTTCACCCCAGTCATGAATCTCACCGTGGTAAGCGCCCCCCTTGCGGTT AGACTACCTACTTCTGGTGAAACCCACTCCCATGGTGTGACGGGCGGTGTGTACAAGACC CGGGAACGTATTCACCGCGACATGCTGATCCGCGATTACTAGCGATTCCGACTTCATGTA GTCGAGTTGCAGACTACAATCCGGACTACGATCGGCTTTCTGGGATTGGCTCCCCCTCGC GGGTTGGCAACCCTCTGTACCGACCATTGTATGACGTGTGAAGCCCTACCCATAAGGGCC ATGAGGACTTGACGTCATCCCCACCTTCCTCCGGTTTGTCACCGGCAGTCTCGCTAAAGT …
Magnetospirillum gryphiswaldense strain MSR-1 16S ribosomal RNA, complete sequence	2183	2183	1	0.0	0.93	NR_121771.1	GALL_all_contig001311	Magnetospirillum sp. XM-1	GALL_all_393710	158	1631	AGAGTTTGATCCTGGCTCAGAAC GAACGCTGGCGGCATGCTTAACACATGCAAGTCGAACGAAGGCTTCGGCCTTAGTGGCGC ACGGGTGAGTAACGCGTGGGAAACTGCCCATCAGTGGGGAATAACAGTTGGAAACGACTG CTAATACCGCATACGCCCTTCGGGGGAAAGATTTATCGCTGATGGATGTGCCCGCGTCTG ATTAGGTAGTTGGTGGGGTAATGGCCTACCAAGCCGACGATCAGTAGCTGGTCTGAGAGG ATGATCAGCCACACTGGGACTGAGACACGGCCCAGACTCCTACGGGAGGCAGCAGTGGGG AATATTGGACAATGGGCGCAAGCCTGATCCAGCAATGCCGCGTGAATGATGAAGGCCTTA GGGTTGTAA…
Albidiferax ferrireducens strain T118 16S ribosomal RNA gene, complete sequence	1583	1583	1	0.0	0.99	NR_074760.1	GALL_all_contig002310	Rhodoferax ferrireducens	GALL_all_433310	5	880	AGAGGGGGATGGAATTCCGCGTGTAGCAGTGAAATGCGTAGATATGCGGAGGAACA CCGATGGCGAAGGCAATCCCCTGGACCTGTACTGACGCTCATGCACGAAAGCGTGGGGAG CAAACAGGATTAGATACCCTGGTAGTCCACGCCCTAAACGATGTCAACTGGTTGTTGGGT CTTTACTGACTCAGTAACGAAGCTAACGCGTGAAGTTGACCGCCTGGGGAGTACGGCCGC AAGGTTGAAACTCAAAGGAATTGACGGGGACCCGCACAAGCGGTGGATGATGTGGTTTAA TTCGATGCAACGCGAAAAACCTTACCCACCTTTGACATGTACGGAATCCTCTAGAGATAG AGGGGTGCTCGAAAGAGAGCCGTAACACAGGTGCTGC…
Pseudorhodobacter sp. PAMC 27389 16S ribosomal RNA gene, partial sequence	2246	2246	0.96	0.0	0.96	KT163920.1	GALL_all_contig003650	uncultured bacterium	GALL_all_467730	603	1987	GCTTTGTGCAGATGTGCGAAGGTTCGACGTCAAGGATACGCAGCAATGCGTTTCAACT TGAGAGTTTGATCCTGGCTCAGAATGAACGCTGGCGGCAGGCCTAACACATGCAAGTCGA ACGAAGCCTTCGGGCTTAGTGGCGGACGGGTGAGTAACGCGTGGGAATATGCCCTTTGGT ACGGAATAGCCTCGGGAAACTGAGAGTAATACCGTATGTGCTCTTTCACTGTAGTGGTGG GGGAGGAAAGATTTATCGCCAAAGGATTAGCCCGCGTTGGATTAGGTAGTTGGTGGGGTA ATGGCCTACCAAGCCGACGATCCATAGCTGGTTTGAGAGGATGATCAGCCACACTGGGAC TGAGACACGGCCCAGACTCCTACGGGAGGCAGCAG…
Geothrix fermentans strain H5 16S ribosomal RNA gene, partial sequence	1557	1557	0.97	0.0	0.97	NR_036779.1	GALL_all_contig005071	uncultured Acidobacterium sp.	GALL_all_495600	621	1554	AGAGTTTGATCCTGGCTCAGAATGAACGCTGGCGGCGTGC CTAACACATGCAAGTCGGATGTGCCGCAAGGTGCATGGCAGACGGGTGAGTAACGCGTGG GGAACCTACCTCTTTGTGGGGAATAACGCTCCGAAAGGAGTGGTAATACCGCATGAGACC TTCAGCTGGGACGCTGGAGGTGAAACCTGGGGACCAGCAATGGCCTGGGGCAAGGAGAGG GTCCTGCGTCTGATTAGCTAGTTGGCGGGGTAATGGCCCACCAAGGCGACGATCAGTAGC CGGCCTGAGAGGGTGATCGGCCACACTGGAACTGAGACACGGTCCAGACTCCTACGGGAG GCAGCAGTGGGGAATTTTGCGCAATGGGCGAAAGCCTGACGCAGCAACGCCGC…
Phenylobacterium conjunctum strain FWC 21 16S ribosomal RNA gene, partial sequence	1609	1609	0.98	0.0	0.97	NR_041963.1	GALL_all_contig008379	uncultured bacterium	GALL_all_543100	1081	119	AG GTGATCCAGCCGCAGGTTCCCCTACGGCTACCTTGTTACGACTTCACCCCAGTCGCTGAC CCTACCGTGGTCGACTGCCCCCTTGCGGTTAGCGCATCGCCTTCGGGTAGAACCAACTCC CATGGTGTGACGGGCGGTGTGTACAAGGCCCGGGAACGTATTCACCGCGGCATGCTGATC CGCGATTACTAGCGATTCCGACTTCATGCACTCGAGTTGCAGAGTGCAATCCGAACTGAG ACGACTTTTAGGGATTAGCTCACCTTCGCAGGGTTGCAGCCCTCTGTAGTCGCCATTGTA GCACGTGTGTAGCCCACCTTGTAAGGGCCATGAGGACTTGACGTCATCCCCACCTTCCTC CGGCTTACCACCGGCGGTCCCATTAGAGTG…
